# Supplementary material for: Comprehensive Response of Rhodosporidium kratochvilovae to Glucose Starvation: A Transcriptomics-Based Analysis
Source: Microorganisms. 2023 Aug 27;11(9):2168. doi: 10.3390/microorganisms11092168 (PMC10534369; doi:10.3390/microorganisms11092168)
Supplement: Supplementary file 1 [file microorganisms-11-02168-s001.zip]

Archive with 6 entries (6 files):
- Supplementary Figures.pdf
- Table S1. Primer pairs used for quantitative real-time PCR.pdf
- Table S2. Total DEGs.xlsx
- Table S3. 119 KEGG pathways.xlsx
- Table S4. Total lipid analysis under glucose starvation.pdf
- Table S5. Analysis of carotenoid content under glucose presence and glucose starvation conditions..pdf
