# Supplementary material for: Comprehensive Response of Rhodosporidium kratochvilovae to Glucose Starvation: A Transcriptomics-Based Analysis
Source: Microorganisms. 2023 Aug 27;11(9):2168. doi: 10.3390/microorganisms11092168 (PMC10534369; doi:10.3390/microorganisms11092168)
Supplement: Supplementary file 1 [file microorganisms-11-02168-s001.zip › Table S2. Total DEGs.xlsx]

## Sheet: Sheet1
GeneID	Description	Up/Down	log2Ratio(Treatment/Control)	q-value
EVM0004206	ABC drug exporter AtrF [Rhodosporidium toruloides NP11]	Down	-11.9066	3.86e-308
EVM0002079	zip-like iron-zinc transporter [Rhodosporidium toruloides NP11]	Down	-11.2799	2.37e-223
EVM0005177	putative Phospholipid binding protein [Rhodotorula glutinis ATCC 204091]	Down	-11.0545	1.06e-198
EVM0002799	OsmC family protein [Rhodotorula glutinis ATCC 204091]	Up	12.1684	2.64e-212
EVM0007334	Transcription factor Hsf1 [Rhodotorula glutinis ATCC 204091]	Up	12.067	1.04e-201
EVM0000758	hypothetical protein MVLG_04918 [Microbotryum violaceum p1A1 Lamole]	Up	12.0155	1.57e-196
EVM0000550	acyl-CoA thioester hydrolase [Rhodosporidium toruloides NP11]	Down	-10.8032	2.71e-174
EVM0002631	ribosomal protein L9 family protein [Rhodosporidium toruloides NP11]	Down	-10.6522	4.94e-161
EVM0004367	glutamate-rich WD repeat containing protein [Rhodosporidium toruloides NP11]	Down	-10.6433	2.77e-160
EVM0001224	3-carboxymuconate cyclase [Rhodosporidium toruloides NP11]	Down	-10.6084	5.05e-144
EVM0002253	hypothetical protein RTG_03374 [Rhodotorula glutinis ATCC 204091]	Down	-10.4401	1.59e-143
EVM0000848	regulator of gluconeogenesis [Rhodosporidium toruloides NP11]	Up	11.7414	4.95e-171
EVM0000135	leucine rich repeat domain containing protein [Rhodosporidium toruloides NP11]	Up	11.7242	1.55e-169
EVM0001989	hypothetical protein RHTO_03240 [Rhodosporidium toruloides NP11]	Up	11.602	2.6e-159
EVM0006484	zinc finger, RING-type protein [Rhodosporidium toruloides NP11]	Down	-10.3893	1.06e-139
EVM0003900	macrofage activating glycoprotein [Rhodosporidium toruloides NP11]	Down	-10.3842	2.24e-111
EVM0006562	Serine/threonine-protein phosphatase 2A activator 2 [Rhodotorula glutinis ATCC 204091]	Up	10.5745	7.47e-94
EVM0008373	alpha-ketoglutarate dependent 2,4-dichlorophenoxyacetate dioxygenase [Rhodosporidium toruloides NP11]	Up	10.5631	2.98e-89
EVM0008165	cleavage and polyadenylation specific factor 5 [Rhodosporidium toruloides NP11]	Up	10.0748	2.74e-72
EVM0000497	cell division control protein [Rhodosporidium toruloides NP11]	Up	9.60156	2.38e-56
EVM0001182	fungal protein [Rhodosporidium toruloides NP11]	Up	9.45795	3.14e-52
EVM0003339	tyrosine-protein phosphatase [Rhodosporidium toruloides NP11]	Down	-8.31392	1.3e-45
EVM0008074	hypothetical protein RTG_02210 [Rhodotorula glutinis ATCC 204091]	Down	-8.31303	0
EVM0006740	RHTO0S02e15082g1_1 [Rhodosporidium toruloides]	Up	9.30652	3.34e-48
EVM0002641	hypothetical protein RTG_02015 [Rhodotorula glutinis ATCC 204091]	Down	-8.23154	1.88e-84
EVM0005082	Hob3p [Rhodotorula glutinis ATCC 204091]	Down	-7.98377	5.5e-38
EVM0007407	NA	Down	-7.9238	9.66e-37
EVM0003696	MFS transporter [Rhodosporidium toruloides NP11]	Down	-7.90455	0
EVM0004382	NA	Down	-7.82703	8.15e-35
EVM0000747	chromosome segregation protein, Pcs1 [Rhodosporidium toruloides NP11]	Down	-7.68494	1.15e-61
EVM0004482	expansin family protein [Rhodosporidium toruloides NP11]	Down	-7.55237	0
EVM0005690	D111/G-patch domain containing protein [Rhodosporidium toruloides NP11]	Up	9.27713	1.86e-47
EVM0004313	hypothetical protein RHTO_06578 [Rhodosporidium toruloides NP11]	Up	9.2013	1.38e-45
EVM0004968	hypothetical protein RHTO_04542 [Rhodosporidium toruloides NP11]	Up	9.02216	0
EVM0006618	expansin family protein [Rhodosporidium toruloides NP11]	Down	-7.44143	0
EVM0007697	hypothetical protein RHTO_05966 [Rhodosporidium toruloides NP11]	Down	-7.34417	1.34e-26
EVM0001481	hypothetical protein RHTO_01167 [Rhodosporidium toruloides NP11]	Down	-7.33791	0
EVM0006677	hypothetical protein RHTO_01301 [Rhodosporidium toruloides NP11]	Up	8.79793	8.73e-37
EVM0003674	RHTO0S09e02410g1_1 [Rhodosporidium toruloides]	Up	8.72517	0
EVM0004481	hypothetical protein RHTO_01340 [Rhodosporidium toruloides NP11]	Down	-7.25723	4.86e-48
EVM0000453	Histone H1/H5 domain containing protein [Rhodosporidium toruloides NP11]	Down	-7.11999	1.81e-23
EVM0004657	hypothetical protein RHTO_08034 [Rhodosporidium toruloides NP11]	Up	8.60007	4.2e-33
EVM0000744	Proteophosphoglycan ppg4 [Rhodotorula glutinis ATCC 204091]	Down	-7.0483	1.33e-152
EVM0002721	hypothetical protein RHTO_00099 [Rhodosporidium toruloides NP11]	Down	-6.99533	0
EVM0008023	hypothetical protein RHTO_00495 [Rhodosporidium toruloides NP11]	Down	-6.85728	2.87e-20
EVM0004452	secreted protein [Rhodosporidium toruloides NP11]	Down	-6.74782	4.53e-19
EVM0005292	hypothetical protein RHTO_03070 [Rhodosporidium toruloides NP11]	Up	8.47535	5.66e-31
EVM0006794	translation initiation protein Sua5 [Rhodosporidium toruloides NP11]	Down	-6.71574	9.85e-19
EVM0004844	Proteophosphoglycan ppg4 [Rhodotorula glutinis ATCC 204091]	Up	8.39502	0
EVM0002305	hypothetical protein RHTO_00182 [Rhodosporidium toruloides NP11]	Down	-6.71416	0
EVM0005471	hypothetical protein RHTO_07110 [Rhodosporidium toruloides NP11]	Up	8.34756	6.19e-29
EVM0003634	hypothetical protein RHTO_03180 [Rhodosporidium toruloides NP11]	Up	8.28818	4.94e-28
EVM0000693	hypothetical protein RHTO_00501 [Rhodosporidium toruloides NP11]	Down	-6.71358	0
EVM0005635	G2-specific protein kinase [Rhodosporidium toruloides NP11]	Down	-6.69751	7e-130
EVM0005330	hypothetical protein RHTO_07822 [Rhodosporidium toruloides NP11]	Down	-6.50128	1.06e-58
EVM0000407	NA	Down	-6.49318	0
EVM0007689	hypothetical protein MVLG_03624 [Microbotryum violaceum p1A1 Lamole]	Up	8.10309	2.12e-25
EVM0006644	RHTO0S02e07074g1_1 [Rhodosporidium toruloides]	Down	-6.42778	4.59e-56
EVM0001408	NA	Down	-6.39607	1.09e-15
EVM0004962	protein of GFA family [Rhodosporidium toruloides NP11]	Down	-6.37314	4.68e-157
EVM0006828	hypothetical protein RTG_02416 [Rhodotorula glutinis ATCC 204091]	Up	8.04946	0
EVM0004118	ATP(GTP)-binding protein Fet5 [Rhodosporidium toruloides NP11]	Up	8.03798	1.56e-24
EVM0005329	peroxiredoxin Q/BCP [Rhodosporidium toruloides NP11]	Down	-6.34012	3.27e-15
EVM0004017	NA	Up	8.02252	2.47e-24
EVM0008321	hypothetical protein RTG_02416 [Rhodotorula glutinis ATCC 204091]	Up	8.02162	0
EVM0002871	hexose carrier protein [Rhodosporidium toruloides NP11]	Down	-6.28689	0
EVM0007174	tRNA guanine-N7-methyltransferase subunit TRM82 [Rhodotorula glutinis ATCC 204091]	Up	7.87216	1.83e-22
EVM0001980	NA	Up	7.86641	3.62e-42
EVM0004399	methylglutaconyl-CoA hydratase [Rhodosporidium toruloides NP11]	Up	7.52255	0
EVM0001007	prefoldin subunit 4 [Rhodosporidium toruloides NP11]	Up	7.49335	2.24e-18
EVM0000372	WetA [Rhodosporidium toruloides NP11]	Down	-6.25587	1.61e-14
EVM0001030	Proteophosphoglycan 5 [Rhodotorula glutinis ATCC 204091]	Up	7.38098	4.72e-32
EVM0005108	cell division cycle protein cdt2 [Rhodosporidium toruloides NP11]	Down	-6.14552	1.15e-13
EVM0001515	hypothetical protein RHTO_02495 [Rhodosporidium toruloides NP11]	Down	-6.09076	0
EVM0006191	cAMP-regulated phosphoprotein family protein [Rhodosporidium toruloides NP11]	Up	7.36298	3.72e-17
EVM0002129	hypothetical protein RHTO_00631 [Rhodosporidium toruloides NP11]	Up	7.29126	0
BGI_novel_G000024	NA	Down	-6.06559	4.46e-13
EVM0002797	high-affinity nicotinic acid transporter [Rhodosporidium toruloides NP11]	Up	7.28247	0
EVM0005826	triacylglycerol lipase ATG15-like protein [Rhodosporidium toruloides NP11]	Up	7.27659	2.15e-16
EVM0004925	hypothetical protein MVLG_02293 [Microbotryum violaceum p1A1 Lamole]	Down	-6.05729	2.22e-44
EVM0006038	RHTO0S03e07954g1_1 [Rhodosporidium toruloides]	Up	7.23761	4.62e-16
EVM0002621	hypothetical protein RHTO_04052 [Rhodosporidium toruloides NP11]	Down	-6.01777	9.69e-13
EVM0006578	major facilitator superfamily protein [Rhodosporidium toruloides NP11]	Up	7.17908	0
EVM0001291	zip-like iron-zinc transporter [Rhodosporidium toruloides NP11]	Down	-6.00434	0
EVM0000244	zinc finger, MYND-type protein [Rhodosporidium toruloides NP11]	Down	-5.9908	1.49e-12
EVM0006458	carbohydrate-binding domain family 9-like protein [Rhodosporidium toruloides NP11]	Up	7.17306	7.44e-236
EVM0000663	RHTO0S23e00254g1_1 [Rhodosporidium toruloides]	Down	-5.94679	6.19e-273
EVM0001158	hypothetical protein MVLG_04323 [Microbotryum violaceum p1A1 Lamole]	Down	-5.9353	3.52e-12
EVM0005685	RHTO0S03e00562g1_1 [Rhodosporidium toruloides]	Down	-5.91898	0
EVM0003442	thioesterase family protein [Rhodosporidium toruloides NP11]	Up	6.9218	1.28e-13
EVM0007866	chitin deacetylase, carbohydrate esterase family 4 protein [Rhodosporidium toruloides NP11]	Down	-5.9034	0
EVM0001611	hypothetical protein RHTO_00627 [Rhodosporidium toruloides NP11]	Up	6.89714	1.96e-89
EVM0000009	hypothetical protein RHTO_02842 [Rhodosporidium toruloides NP11]	Up	6.81094	7.36e-13
EVM0008415	protein-tyrosine/Dual-specificity phosphatase [Rhodosporidium toruloides NP11]	Up	6.80192	8.44e-13
EVM0005457	zinc finger, MYND-type protein [Rhodosporidium toruloides NP11]	Up	6.7585	3.18e-269
EVM0000581	hypothetical protein RHTO_03148 [Rhodosporidium toruloides NP11]	Up	6.68198	4.92e-12
EVM0000397	NA	Up	6.51661	4.53e-240
EVM0006107	transcription initiation factor TFIID subunit 11 [Rhodosporidium toruloides NP11]	Up	6.49468	6.16e-11
EVM0007276	RHTO0S01e10132g1_1 [Rhodosporidium toruloides]	Up	6.48074	7.35e-11
EVM0002407	NUDIX hydrolase domain containing protein [Rhodosporidium toruloides NP11]	Down	-5.8711	9.21e-12
EVM0006226	WD repeat domain phosphoinositide-interacting protein [Rhodosporidium toruloides NP11]	Up	6.46482	0
EVM0005036	amino acid transporter [Rhodosporidium toruloides NP11]	Up	6.22156	4.16e-184
EVM0006448	NA	Up	6.19655	2.04e-09
EVM0000415	SET domain superfamily protein [Rhodosporidium toruloides NP11]	Up	6.12944	9.47e-16
EVM0006926	NA	Up	6.07102	2.07e-78
EVM0006899	hypothetical protein RHTO_02791 [Rhodosporidium toruloides NP11]	Up	6.04052	0
EVM0005069	hypothetical protein RHTO_03648 [Rhodosporidium toruloides NP11]	Up	6.03754	0
EVM0004607	dimethylaniline monooxygenase (N-oxide-forming) [Rhodosporidium toruloides NP11]	Up	6.00878	0
EVM0008274	RHTO0S20e01002g1_1 [Rhodosporidium toruloides]	Up	5.98046	0
EVM0004703	glycosyltransferase family 31 protein [Rhodosporidium toruloides NP11]	Down	-5.84814	1.29e-11
EVM0001275	putative glucose receptor Git3 [Rhodosporidium toruloides NP11]	Down	-5.81202	7.33e-142
EVM0003399	WSC domain protein [Rhodosporidium toruloides NP11]	Down	-5.81013	0
EVM0007506	glycolate oxidase [Cryptococcus neoformans var. grubii H99]	Down	-5.80145	0
EVM0001522	glycosyltransferase family 90 protein [Rhodosporidium toruloides NP11]	Up	5.96054	2.2e-08
BGI_novel_G000037	NA	Up	5.87554	4.36e-102
EVM0000784	Like-Sm ribonucleoprotein (LSM)-related domain protein [Rhodosporidium toruloides NP11]	Up	5.85814	5.6e-08
EVM0001748	fungal Zn(2)-cys(6) binuclear cluster domain protein [Rhizoctonia solani AG-3 Rhs1AP]	Up	5.8385	0
EVM0005736	RHTO0S20e00166g1_1 [Rhodosporidium toruloides]	Up	5.77651	0
EVM0000959	RHTO0S16e01200g1_1 [Rhodosporidium toruloides]	Up	5.72024	0
EVM0008190	formamidase [Rhodosporidium toruloides NP11]	Up	5.6939	0
EVM0002932	potassium voltage-gated channel Eag-related subfamily H member 8 [Rhodosporidium toruloides NP11]	Up	5.66017	3.97e-107
EVM0003357	hypothetical protein RHTO_01543 [Rhodosporidium toruloides NP11]	Up	5.62755	0
EVM0006210	amino acid transmembrane transporter [Rhodosporidium toruloides NP11]	Up	5.59538	0
EVM0004176	endoglucanase [Rhodosporidium toruloides NP11]	Down	-5.76401	0
EVM0001033	protein of anamorsin family [Rhodosporidium toruloides NP11]	Down	-5.74282	5.66e-11
EVM0001769	Galactose-binding domain-like protein [Rhodosporidium toruloides NP11]	Down	-5.73202	0
EVM0005193	hypothetical protein MVLG_05080 [Microbotryum violaceum p1A1 Lamole]	Up	5.57708	5.56e-07
EVM0003488	endo-beta-N-acetylglucosaminidase, glycoside hydrolase family 85 protein [Rhodosporidium toruloides NP11]	Down	-5.66849	4.29e-14
EVM0005938	RHTO0S12e01332g1_1 [Rhodosporidium toruloides]	Up	5.5573	0
EVM0000479	chitin deacetylase, carbohydrate esterase family 4 protein [Rhodosporidium toruloides NP11]	Down	-5.63632	0
EVM0008066	RHTO0S22e00870g1_1 [Rhodosporidium toruloides]	Down	-5.6257	2.65e-10
EVM0005068	hypothetical protein MVLG_02293 [Microbotryum violaceum p1A1 Lamole]	Down	-5.60358	0
EVM0005487	hypothetical protein JAAARDRAFT_27753 [Jaapia argillacea MUCL 33604]	Down	-5.58372	4.47e-10
EVM0006946	chaperone protein [Rhodosporidium toruloides NP11]	Down	-5.57176	5.18e-10
EVM0003643	TRAF-like zinc finger [Rhodosporidium toruloides NP11]	Up	5.54448	7.08e-07
EVM0003527	gluconokinase [Rhodosporidium toruloides NP11]	Down	-5.5605	8.96e-86
EVM0004239	hypothetical protein RHTO_02510 [Rhodosporidium toruloides NP11]	Up	5.54448	7.08e-07
EVM0004357	Amid-like NADH oxidoreductase [Rhodosporidium toruloides NP11]	Up	5.46068	1.29e-06
EVM0008067	RHTO0S23e00254g1_1 [Rhodosporidium toruloides]	Down	-5.52012	5.92e-290
EVM0001731	adenosine deaminase [Rhodosporidium toruloides NP11]	Up	5.41121	3.08e-138
EVM0007411	hypothetical protein RHTO_05079 [Rhodosporidium toruloides NP11]	Down	-5.5082	0
EVM0004022	TFIIH basal transcription factor complex TTD-A subunit [Rhodosporidium toruloides NP11]	Down	-5.42356	2.97e-09
EVM0007425	hypothetical protein RHTO_06507 [Rhodosporidium toruloides NP11]	Down	-5.41389	1.11e-215
EVM0001652	hypothetical protein W97_04650 [Coniosporium apollinis CBS 100218]	Up	5.37149	0
EVM0001603	GTP cyclohydrolase II [Rhodosporidium toruloides NP11]	Up	5.29925	0
EVM0007538	hypothetical protein RHTO_01961 [Rhodosporidium toruloides NP11]	Up	5.29357	0
EVM0000882	metallo-beta-lactamase domain containing protein [Rhodosporidium toruloides NP11]	Up	5.2375	0
EVM0004840	Thymidylate synthase [Rhodotorula glutinis ATCC 204091]	Up	5.22541	1.85e-65
EVM0000270	hypothetical protein BN946_scf184818.g2 [Trametes cinnabarina]	Up	5.17142	8.34e-06
EVM0000019	major facilitator superfamily protein [Rhodosporidium toruloides NP11]	Down	-5.37099	0
EVM0002406	1-acylglycerone phosphate reductase [Rhodosporidium toruloides NP11]	Up	5.1419	0
EVM0006829	cytochrome P450 [Rhodosporidium toruloides NP11]	Up	5.14126	0
EVM0005538	Beta-glucosidase [Rhodotorula glutinis ATCC 204091]	Down	-5.34211	5.59e-20
EVM0007221	alpha/beta-hydrolase [Aureobasidium pullulans EXF-150]	Up	5.10636	7.92e-22
EVM0007591	superoxide dismutase, Fe-Mn family [Rhodosporidium toruloides NP11]	Up	5.05905	1.58e-05
EVM0000081	hypothetical protein RHTO_05180 [Rhodosporidium toruloides NP11]	Up	4.99026	9.1e-84
EVM0007552	amidohydrolase 3 [Rhodosporidium toruloides NP11]	Up	4.95203	0
EVM0000512	hypothetical protein RHTO_03135 [Rhodosporidium toruloides NP11]	Down	-5.3337	0
EVM0005281	hypothetical protein RHTO_06219 [Rhodosporidium toruloides NP11]	Up	4.90577	7.21e-20
EVM0001058	5&apos;-methylthioadenosine phosphorylase [Rhodosporidium toruloides NP11]	Up	4.90406	0
EVM0002633	phosphoglycerate dehydrogenase [Cryptococcus gattii WM276]	Down	-5.31634	1.17e-19
EVM0002463	RHTO0S16e04192g1_1 [Rhodosporidium toruloides]	Up	4.90224	4.33e-215
EVM0003530	NA	Down	-5.30727	1.05e-08
EVM0002173	amidase [Rhodosporidium toruloides NP11]	Down	-5.26288	1.47e-14
EVM0004522	homeobox protein YOX1/YHP1 [Rhodosporidium toruloides NP11]	Down	-5.24929	7.71e-62
EVM0006835	hypothetical protein RHTO_06213 [Rhodosporidium toruloides NP11]	Up	4.89008	0
EVM0008151	hypothetical protein RHTO_01479 [Rhodosporidium toruloides NP11]	Up	4.88296	0
EVM0000191	NA	Down	-5.24416	0
EVM0004754	extracellular matrix protein FRAS1 [Rhodosporidium toruloides NP11]	Up	4.88008	7.86e-19
EVM0006350	hypothetical protein PFL1_03600 [Pseudozyma flocculosa PF-1]	Up	4.87667	7.6e-175
EVM0008110	RHTO0S07e06128g1_1 [Rhodosporidium toruloides]	Down	-5.24016	2.31e-14
EVM0003383	hypothetical protein M378DRAFT_198379 [Amanita muscaria Koide BX008]	Up	4.85606	1.79e-87
EVM0002074	MFS monosaccharide transporter [Rhodosporidium toruloides NP11]	Up	4.82302	0
EVM0007432	Flavin reductase-like protein [Rhodosporidium toruloides NP11]	Down	-5.2068	2.91e-08
EVM0001576	RNA binding protein [Rhodotorula glutinis ATCC 204091]	Down	-5.19125	4.83e-116
EVM0004148	hypothetical protein RTG_00085 [Rhodotorula glutinis ATCC 204091]	Down	-5.17586	0
EVM0004517	RHTO0S29e01090g1_1 [Rhodosporidium toruloides]	Down	-5.16495	7e-114
EVM0003586	Barwin-related endoglucanase domain protein, partial [Rhodosporidium toruloides NP11]	Up	4.79023	7.1e-28
BGI_novel_G000010	NA	Up	4.76215	7.05e-05
EVM0006947	NA	Down	-5.14552	1.36e-24
EVM0001806	beta-1,3-mannanase [Rhodosporidium toruloides NP11]	Down	-5.11837	6.81e-08
EVM0001947	F-box domain containing protein [Rhodosporidium toruloides NP11]	Down	-5.06093	1.16e-07
EVM0001831	ornithine-oxo-acid transaminase [Rhodosporidium toruloides NP11]	Up	4.75621	0
EVM0001758	Plasma membrane ATPase [Rhodotorula glutinis ATCC 204091]	Down	-5.04161	1.37e-07
EVM0000366	RHTO0S12e05380g1_1 [Rhodosporidium toruloides]	Up	4.73493	0
EVM0005268	hypothetical protein RHTO_07881 [Rhodosporidium toruloides NP11]	Up	4.73277	0
EVM0003688	hypothetical protein GLOTRDRAFT_14996, partial [Gloeophyllum trabeum ATCC 11539]	Up	4.67069	0.000106
EVM0004155	hypothetical protein RHTO_06546 [Rhodosporidium toruloides NP11]	Up	4.61082	3.63e-303
EVM0003447	phosphogluconate dehydrogenase (decarboxylating) [Rhodosporidium toruloides NP11]	Down	-4.95833	0
EVM0006075	Carbohydrate-binding module family 13 protein [Rhodotorula glutinis ATCC 204091]	Down	-4.91825	0
EVM0008302	Antifreeze glycopeptide AFGP polyprotein [Rhodotorula glutinis ATCC 204091]	Down	-4.90406	0
EVM0004049	hypothetical protein RTG_00237 [Rhodotorula glutinis ATCC 204091]	Up	4.5791	0.000156192
EVM0004929	hypothetical protein RHTO_01949 [Rhodosporidium toruloides NP11]	Down	-4.88701	0
EVM0006227	1-aminocyclopropane-1-carboxylate synthase [Rhodosporidium toruloides NP11]	Up	4.57001	0
EVM0008037	glutathione S-transferase [Rhodosporidium toruloides NP11]	Down	-4.87759	1.47e-11
EVM0001335	NA	Up	4.55032	7.76e-106
EVM0001243	GPR1/FUN34/YaaH-class plasma membrane protein [Rhodosporidium toruloides NP11]	Up	4.54516	0
EVM0006853	hypothetical protein MVLG_04167 [Microbotryum violaceum p1A1 Lamole]	Up	4.54448	0.000179762
EVM0002496	NA	Up	4.54448	0.000179762
EVM0008424	hypothetical protein PLICRDRAFT_161965 [Plicaturopsis crispa FD-325 SS-3]	Up	4.48987	0.000223258
EVM0002927	hypothetical protein RHTO_07126 [Rhodosporidium toruloides NP11]	Down	-4.85084	6.85e-07
EVM0002191	oligopeptide transporter [Rhodosporidium toruloides NP11]	Up	4.45521	0.000255215
EVM0003109	glycosyltransferase family 8 protein [Rhodosporidium toruloides NP11]	Up	4.4431	1.38e-79
EVM0008168	hypothetical protein RHTO_00272 [Rhodosporidium toruloides NP11]	Up	4.44199	0.000268123
EVM0006155	hypothetical protein FOC1_g10007973 [Fusarium oxysporum f. sp. cubense race 1]	Up	4.43987	0
EVM0002239	hypothetical protein M422DRAFT_223007 [Sphaerobolus stellatus SS14]	Down	-4.84121	7.39e-07
EVM0003112	NA	Up	4.43756	3.22e-10
EVM0005399	mannose-1-phosphate guanylyltransferase [Rhodosporidium toruloides NP11]	Up	4.43756	0.000272573
EVM0005503	hypothetical protein RHTO_02288 [Rhodosporidium toruloides NP11]	Up	4.43423	0
EVM0007439	Zn(2)-C6 fungal-type transcription factor [Rhodosporidium toruloides NP11]	Down	-4.78769	1.12e-06
EVM0003456	MFS polyamine transporter [Rhodosporidium toruloides NP11]	Up	4.43115	2.9e-46
EVM0006006	acetyltransferase GNAT family [Rhodosporidium toruloides NP11]	Up	4.40955	1.26e-32
EVM0004332	copia LTR rider [Solanum lycopersicum]	Up	4.37026	4.12e-106
EVM0007424	HLH transcription regulator [Rhodosporidium toruloides NP11]	Up	4.32854	1.83e-25
EVM0001393	hypothetical protein CNAG_00840 [Cryptococcus neoformans var. grubii H99]	Up	4.32208	1.39e-16
EVM0006366	PBSP domain protein [Rhodosporidium toruloides NP11]	Down	-4.78769	1.12e-06
EVM0006361	Antifreeze glycopeptide AFGP polyprotein [Rhodotorula glutinis ATCC 204091]	Up	4.32208	6e-06
EVM0001552	NA	Up	4.32024	2.23e-09
EVM0000684	carnitine O-acetyltransferase [Rhodosporidium toruloides NP11]	Up	4.31968	0.000418351
EVM0003632	hypothetical protein V491_06244 [Pseudogymnoascus pannorum VKM F-3775]	Up	4.31205	0
EVM0001180	hypothetical protein RHTO_07339 [Rhodosporidium toruloides NP11]	Down	-4.78644	5.96e-11
EVM0005812	RHTO0S09e04434g1_1 [Rhodosporidium toruloides]	Up	4.30515	0.000439955
EVM0008186	Amino acid transporter [Rhodotorula glutinis ATCC 204091]	Down	-4.78025	0
EVM0007072	NA	Up	4.29837	0
EVM0003649	cycloheximide resistance protein, Mfs transporter [Rhodosporidium toruloides NP11]	Up	4.28767	0
EVM0004887	pyridoxine biosynthesis protein [Rhodosporidium toruloides NP11]	Up	4.23873	0
EVM0007381	longevity-assurance protein [Rhodosporidium toruloides NP11]	Up	4.21661	7.65e-118
EVM0002952	Zn(2)-C6 fungal-type transcription factor [Rhodosporidium toruloides NP11]	Down	-4.75542	1.07e-116
EVM0006561	hypothetical protein BN946_scf184818.g2 [Trametes cinnabarina]	Up	4.20997	3.13e-191
EVM0006669	peroxisomal 3-ketoacyl-CoA thiolase [Rhodosporidium toruloides NP11]	Up	4.2044	0.000618295
EVM0007111	taurine dioxygenase [Rhodosporidium toruloides NP11]	Up	4.19655	4.4e-53
EVM0003909	NA	Down	-4.73841	9.33e-262
EVM0001623	NA	Up	4.17919	0
EVM0007679	Proteophosphoglycan ppg4 [Rhodotorula glutinis ATCC 204091]	Down	-4.7332	8.5e-27
EVM0003056	Cdk-related kinase 1 [Rhodotorula glutinis ATCC 204091]	Up	4.16859	3.74e-267
EVM0000109	NA	Up	4.12944	1.6e-20
EVM0000942	hypothetical protein RHTO_01615 [Rhodosporidium toruloides NP11]	Up	4.12393	2.11e-05
EVM0001875	RHTO0S18e02960g1_1 [Rhodosporidium toruloides]	Down	-4.72231	1.82e-06
EVM0001460	zinc finger, C2H2-type protein [Rhodosporidium toruloides NP11]	Up	4.11396	0
EVM0001014	hypothetical protein RHTO_04076 [Rhodosporidium toruloides NP11]	Up	4.11216	4.07e-120
EVM0001977	C-3 sterol dehydrogenase [Rhodotorula glutinis ATCC 204091]	Up	4.11149	7.96e-15
EVM0006438	RHTO0S23e00166g1_1 [Rhodosporidium toruloides]	Down	-4.71998	1.62e-47
EVM0001745	protein of GFA famliy [Rhodosporidium toruloides NP11]	Up	4.10636	5.61e-29
BGI_novel_G000047	NA	Down	-4.71134	2.15e-26
EVM0004114	RAS small monomeric GTPase Rab6 [Rhodosporidium toruloides NP11]	Down	-4.70648	2.05e-06
EVM0007551	glycoside hydrolase family 26 protein [Rhodosporidium toruloides NP11]	Down	-4.66243	0
EVM0000820	secreted protein [Rhodosporidium toruloides NP11]	Down	-4.63205	0
EVM0006186	G2/mitotic-specific cyclin 3/4 [Rhodosporidium toruloides NP11]	Down	-4.63025	3.06e-188
EVM0006583	hypothetical protein MVLG_04631 [Microbotryum violaceum p1A1 Lamole]	Up	4.08878	3.1e-103
EVM0001936	NA	Up	4.06222	0
EVM0001656	general substrate transporter [Aureobasidium pullulans var. namibiae CBS 147.97]	Up	4.05905	3.3e-39
EVM0003147	NA	Up	4.05905	2.55e-22
EVM0003804	hypothetical protein, variant [Microbotryum violaceum p1A1 Lamole]	Down	-4.62999	0
EVM0002249	hypothetical protein RHTO_07231 [Rhodosporidium toruloides NP11]	Up	4.05905	5.31e-11
EVM0008182	NA	Up	4.05905	3.08e-05
EVM0002748	hypothetical protein CHGG_08479 [Chaetomium globosum CBS 148.51]	Down	-4.62841	3.01e-37
EVM0004485	NA	Up	4.05905	0.000971913
EVM0001173	fructose facilitator [Rhodosporidium toruloides NP11]	Down	-4.62043	2.25e-17
EVM0001057	hypothetical protein RHTO_05828 [Rhodosporidium toruloides NP11]	Up	4.04984	0
EVM0006081	NA	Up	4.04377	5.12e-44
EVM0006507	RHTO0S05e05358g1_1 [Rhodosporidium toruloides]	Up	4.03665	1.1e-124
EVM0004398	citrate lyase subunit beta-like protein [Rhodosporidium toruloides NP11]	Up	4.02442	9.62e-07
EVM0005319	CigA protein [Rhodosporidium toruloides NP11]	Down	-4.58061	0
EVM0007468	Tyrosyl-DNA phosphodiesterase family protein [Rhodosporidium toruloides NP11]	Up	3.98505	8.54e-08
EVM0000852	bcl-2 associated athanogene 3-like protein [Rhodosporidium toruloides NP11]	Down	-4.56768	0
EVM0000144	hypothetical protein RHTO_07593 [Rhodosporidium toruloides NP11]	Down	-4.56518	0
EVM0000931	RHTO0S01e02344g1_1 [Rhodosporidium toruloides]	Down	-4.55322	0
EVM0000947	hypothetical protein RHTO_05639 [Rhodosporidium toruloides NP11]	Up	3.98505	8.54e-08
EVM0005771	protoporphyrinogen oxidase [Rhodosporidium toruloides NP11]	Down	-4.52373	0
EVM0002966	hypothetical protein RHTO_01823 [Rhodosporidium toruloides NP11]	Up	3.95432	4.33e-133
EVM0000638	regulator of chromosome condensation (RCC1)-like protein [Rhodosporidium toruloides NP11]	Down	-4.5145	0
EVM0002058	hypothetical protein RHTO_04735 [Rhodosporidium toruloides NP11]	Down	-4.5142	0
EVM0004104	HLH transcription regulator [Rhodosporidium toruloides NP11]	Up	3.95297	3.64e-14
EVM0004930	protoporphyrinogen oxidase [Rhodosporidium toruloides NP11]	Down	-4.47828	0
EVM0005900	alcohol oxidase [Rhodosporidium toruloides NP11]	Up	3.93383	0
EVM0002025	monooxygenase [Rhodosporidium toruloides NP11]	Down	-4.45267	0
EVM0005739	Globin domain containing protein [Rhodosporidium toruloides NP11]	Down	-4.38272	0
EVM0006630	aquaporin [Rhodosporidium toruloides NP11]	Up	3.9309	0
EVM0007800	Frequency clock protein [Rhodosporidium toruloides NP11]	Down	-4.37891	1.75e-05
EVM0000212	monooxygenase [Rhodosporidium toruloides NP11]	Up	3.90133	0
EVM0006330	HLH transcription regulator [Rhodosporidium toruloides NP11]	Up	3.88	1.57e-19
EVM0006019	Flavin reductase-like, FMN-binding domain containing protein [Rhodosporidium toruloides NP11]	Down	-4.34228	3.5e-54
EVM0004198	sodium:inorganic phosphate symporter [Rhodosporidium toruloides NP11]	Up	3.84547	0
EVM0005662	NA	Up	3.82707	5.66e-20
EVM0000069	transcription factor, TEA/ATTS family [Rhodosporidium toruloides NP11]	Up	3.82459	4.27e-07
EVM0007285	serine threonine-protein phosphatase 4 regulatory subunit 2 [Rhodosporidium toruloides NP11]	Up	3.82333	4.37e-176
EVM0003715	hypothetical protein E5Q_00893 [Mixia osmundae IAM 14324]	Up	3.82024	0
EVM0004577	RecName: Full=(S)-mandelate dehydrogenase, mitochondrial; AltName: Full=Flavocytochrome b; AltName: Full=L(+)-mandelate dehydrogenase; Short=L-MDH; Flags: Precursor [Rhodotorula graminis]	Up	3.81489	0
EVM0001380	(R,R)-butanediol dehydrogenase / diacetyl reductase [Rhodosporidium toruloides NP11]	Up	3.80452	0
EVM0000029	Lipolytic protein G-D-S-L family [Rhodotorula glutinis ATCC 204091]	Down	-4.34167	0
EVM0003656	hypothetical protein BN946_scf185002.g131 [Trametes cinnabarina]	Up	3.79322	0
EVM0003010	NA	Down	-4.33817	6.16e-44
EVM0008342	RHTO0S05e00408g1_1 [Rhodosporidium toruloides]	Down	-4.3341	0
EVM0006256	amidase [Rhodosporidium toruloides NP11]	Up	3.75835	0
EVM0005940	RHTO0S01e15214g1_1 [Rhodosporidium toruloides]	Up	3.75361	0
EVM0003906	splicing factor 1 SF1 [Rhodosporidium toruloides NP11]	Up	3.73786	0
EVM0005822	amidohydrolase family protein [Rhodosporidium toruloides NP11]	Up	3.70122	6.6e-215
EVM0000459	--	Up	3.69442	3.24e-64
EVM0001132	MFS transporter [Rhodosporidium toruloides NP11]	Up	3.62295	6.02e-47
EVM0004801	NA	Up	3.61159	4.92e-14
EVM0001962	tryptophanyl-trna synthetase [Rhodosporidium toruloides NP11]	Down	-4.31404	0
EVM0001907	hypothetical protein MVLG_05178 [Microbotryum violaceum p1A1 Lamole]	Up	3.60775	0
EVM0004003	RHTO0S06e02762g1_1 [Rhodosporidium toruloides]	Down	-4.27545	0
EVM0004871	RHTO0S01e01090g1_1 [Rhodosporidium toruloides]	Down	-4.25873	0
EVM0003714	hypothetical protein K443DRAFT_4672 [Laccaria amethystina LaAM-08-1]	Up	3.59171	0
EVM0008163	guanine nucleotide exchange factor [Rhodosporidium toruloides NP11]	Down	-4.25782	1.17e-113
EVM0001540	adenosine 3&apos;-phospho 5&apos;-phosphosulfate transporter 1 [Rhodosporidium toruloides NP11]	Up	3.58397	0
EVM0004026	RHTO0S03e07954g1_1 [Rhodosporidium toruloides]	Up	3.58342	0
EVM0006500	NA	Up	3.57824	1.85e-67
EVM0006265	RHTO0S12e00540g1_1 [Rhodosporidium toruloides]	Down	-4.24838	1.47e-139
EVM0001968	hypothetical protein RHTO_03962 [Rhodosporidium toruloides NP11]	Down	-4.23736	4.48e-225
EVM0004667	Proteophosphoglycan ppg4 [Rhodotorula glutinis ATCC 204091]	Down	-4.23398	1.06e-16
EVM0000594	NA	Up	3.55358	4.56e-09
EVM0000074	zinc finger, C2H2-type domain containing protein [Rhodosporidium toruloides NP11]	Up	3.54448	4.78e-06
EVM0003904	hypothetical protein RHTO_00848 [Rhodosporidium toruloides NP11]	Down	-4.2325	7.36e-19
EVM0004640	GroES-like protein [Glarea lozoyensis ATCC 20868]	Up	3.54448	0.000368334
EVM0002397	hypothetical protein M422DRAFT_71420 [Sphaerobolus stellatus SS14]	Up	3.54448	0.000368334
EVM0006213	NA	Down	-4.23097	4e-05
EVM0002372	hypothetical protein RHTO_02494 [Rhodosporidium toruloides NP11]	Up	3.54448	0.000368334
EVM0007302	tartrate dehydrogenase [Cryptococcus gattii R265]	Up	3.52822	9.9e-93
EVM0006342	chromatin assembly factor 1 subunit B [Rhodosporidium toruloides NP11]	Up	3.50616	0
EVM0005228	hypothetical protein RTG_02960 [Rhodotorula glutinis ATCC 204091]	Up	3.50612	3.61e-172
EVM0007522	NA	Down	-4.21707	7.41e-08
BGI_novel_G000001	NA	Down	-4.21707	7.41e-08
EVM0005308	Blue (type 1) copper domain containing protein [Rhodosporidium toruloides NP11]	Up	3.49793	4.29e-18
EVM0000025	expansin family protein [Rhodosporidium toruloides NP11]	Down	-4.16977	2.34e-105
EVM0007415	priA protein [Rhodosporidium toruloides NP11]	Down	-4.16843	0
EVM0004833	Kelch-type beta propeller domain containing protein [Rhodosporidium toruloides NP11]	Down	-4.16478	6.56e-151
EVM0003129	carbohydrate-binding domain family 9-like protein [Rhodosporidium toruloides NP11]	Up	3.49408	9.74e-275
EVM0000431	hypothetical protein CGB_D4430C [Cryptococcus gattii WM276]	Up	3.48875	0
EVM0004378	hypothetical protein RHTO_01109 [Rhodosporidium toruloides NP11]	Up	3.48311	0
EVM0005860	hypothetical protein RHTO_04277 [Rhodosporidium toruloides NP11]	Down	-4.15138	2.48e-255
EVM0003133	NA	Up	3.47409	1.12e-12
EVM0001147	transcription factor Nrm1/Whi5 [Rhodosporidium toruloides NP11]	Up	3.46497	0
EVM0002030	medium-chain acyl-CoA synthetase [Rhodosporidium toruloides NP11]	Up	3.43526	0
EVM0001207	NA	Up	3.41606	1.79e-85
EVM0003518	hypothetical protein MVLG_00825 [Microbotryum violaceum p1A1 Lamole]	Up	3.39929	0
EVM0003959	Proteophosphoglycan ppg4 [Rhodotorula glutinis ATCC 204091]	Down	-4.14552	7.08e-33
EVM0008352	capsular related protein, Esterase, SGNH hydrolase-type domain containing [Rhodosporidium toruloides NP11]	Down	-4.1428	6.93e-48
EVM0005320	class II aldolase/adducin domain containing protein [Rhodosporidium toruloides NP11]	Up	3.39363	0
EVM0006927	acetylcholinesterase [Rhodosporidium toruloides NP11]	Down	-4.11275	0
EVM0003807	hypothetical protein RHTO_05501 [Rhodosporidium toruloides NP11]	Up	3.39155	0
EVM0004620	hypothetical protein MVLG_02890 [Microbotryum violaceum p1A1 Lamole]	Down	-4.08995	0
EVM0001970	hypothetical protein RHTO_06776 [Rhodosporidium toruloides NP11]	Up	3.35519	0
EVM0001333	RHTO0S14e01596g1_1 [Rhodosporidium toruloides]	Down	-4.08553	0
EVM0001503	hypothetical protein RHTO_01801 [Rhodosporidium toruloides NP11]	Down	-4.08384	9.32e-237
EVM0005270	Proteophosphoglycan ppg4 [Rhodotorula glutinis ATCC 204091]	Up	3.32208	1.77e-78
EVM0002170	hypothetical protein RHTO_05181 [Rhodosporidium toruloides NP11]	Down	-4.08366	2.63e-203
EVM0003014	hypothetical protein RHTO_04895 [Rhodosporidium toruloides NP11]	Down	-4.0805	8.62e-05
EVM0007083	protein of integral membrane protein, Mpv17/PMP22 family [Rhodosporidium toruloides NP11]	Down	-4.07694	5.58e-112
EVM0003346	aquaporin [Rhodosporidium toruloides NP11]	Up	3.32208	2.85e-14
EVM0006569	Mandelate racemase/muconate lactonizing enzyme [Rhodosporidium toruloides NP11]	Up	3.28461	0
EVM0005358	Proteophosphoglycan ppg4 [Rhodotorula glutinis ATCC 204091]	Up	3.25445	0
EVM0002711	NA	Up	3.25132	0
EVM0007987	--	Up	3.24121	1.17e-12
EVM0003251	NA	Up	3.23387	0
EVM0002709	putative glycosyltransferase [Rhodosporidium toruloides NP11]	Down	-4.07023	9.06e-05
EVM0005044	hypothetical protein RHTO_03179 [Rhodosporidium toruloides NP11]	Up	3.22021	9.19e-32
EVM0004729	hypothetical protein MVLG_05301 [Microbotryum violaceum p1A1 Lamole]	Up	3.17046	0
EVM0002336	serine/threonine protein kinase [Rhodosporidium toruloides NP11]	Up	3.16719	8.69e-235
EVM0004480	Proteophosphoglycan ppg4 [Rhodotorula glutinis ATCC 204091]	Down	-4.05295	0
EVM0001751	protein of unknown function DUF1399 [Rhodosporidium toruloides NP11]	Up	3.15943	0
EVM0002526	tyrosine aminotransferase [Rhodosporidium toruloides NP11]	Down	-4.05156	3.67e-235
EVM0000661	Y-box-binding protein 2 [Rhodosporidium toruloides NP11]	Up	3.15473	4.16e-46
EVM0002006	RHTO0S17e00606g1_1 [Rhodosporidium toruloides]	Up	3.14708	0
EVM0007666	Glycosyl transferase, family 2 [Rhodosporidium toruloides NP11]	Down	-4.05008	0
EVM0005109	F-box domain contaning protein [Rhodosporidium toruloides NP11]	Up	3.12045	2.95e-30
EVM0004352	Immunoglobulin E-set domain protein [Rhodosporidium toruloides NP11]	Up	3.11307	0
EVM0005681	RHTO0S07e00518g1_1 [Rhodosporidium toruloides]	Down	-4.00832	0
EVM0004391	jumonji domain containing protein [Rhodosporidium toruloides NP11]	Down	-3.99297	0.00013032
EVM0008393	stress responsive alpha beta barrel domain protein [Rhodosporidium toruloides NP11]	Up	3.09095	4.45e-190
EVM0005592	DUF907 domain protein [Rhodosporidium toruloides NP11]	Down	-3.98671	7.52e-79
EVM0005899	catalase [Rhodosporidium toruloides NP11]	Up	3.07695	7.26e-21
EVM0002143	Proteophosphoglycan ppg4 [Rhodotorula glutinis ATCC 204091]	Up	3.0749	0
EVM0007099	cation binding protein [Rhodosporidium toruloides NP11]	Up	3.06495	0
EVM0002130	hypothetical protein PHACADRAFT_138561 [Phanerochaete carnosa HHB-10118-sp]	Up	3.05287	0
EVM0007693	long-chain acyl-CoA synthetase [Rhodosporidium toruloides NP11]	Up	3.03901	0
EVM0001787	transcription factor [Rhodosporidium toruloides NP11]	Up	3.03707	0
EVM0008469	GMC oxidoreductase [Rhodotorula glutinis ATCC 204091]	Down	-3.96718	0
EVM0003321	hypothetical protein RHTO_06274 [Rhodosporidium toruloides NP11]	Up	3.02495	0
EVM0001628	hypothetical protein RHTO_01851 [Rhodosporidium toruloides NP11]	Up	3.01257	3.72e-179
EVM0007476	acyl-CoA:6-aminopenicillanic-acid-acyltransferase [Fomitiporia mediterranea MF3/22]	Up	3.01108	0
EVM0003836	sn1-specific diacylglycerol lipase alpha [Rhodosporidium toruloides NP11]	Up	3.00561	0
EVM0006512	NA	Down	-3.95537	1.05e-32
EVM0002062	Proteophosphoglycan ppg4 [Rhodotorula glutinis ATCC 204091]	Down	-3.94031	0
EVM0001222	squalene monooxygenase [Rhodosporidium toruloides NP11]	Down	-3.93019	0
EVM0003989	hypothetical protein RHTO_05979 [Rhodosporidium toruloides NP11]	Up	3.00491	0
EVM0007175	Proteophosphoglycan 5 [Rhodotorula glutinis ATCC 204091]	Up	2.98105	1.8e-22
EVM0002893	isovaleryl-CoA dehydrogenase [Rhodosporidium toruloides NP11]	Up	2.97791	0
EVM0006165	Malate synthase [Rhodosporidium toruloides]	Up	2.96116	0
EVM0005933	hypothetical protein RHTO_03651 [Rhodosporidium toruloides NP11]	Up	2.95201	0
EVM0005398	RHTO0S22e01244g1_1 [Rhodosporidium toruloides]	Up	2.95123	7.67e-156
EVM0000900	acyl-CoA-binding protein, ACBP [Rhodosporidium toruloides NP11]	Up	2.94045	3.61e-06
EVM0002348	hypothetical protein RHTO_07639 [Rhodosporidium toruloides NP11]	Down	-3.91343	0
EVM0001488	protein of unknown function DUF3602 [Rhodosporidium toruloides NP11]	Up	2.92695	2e-18
EVM0003546	RHTO0S23e00166g1_1 [Rhodosporidium toruloides]	Down	-3.90879	0
EVM0008397	neutral amino acid permease [Rhodosporidium toruloides NP11]	Down	-3.90385	9.12e-167
EVM0004752	enoyl-CoA hydratase [Rhodosporidium toruloides NP11]	Up	2.92189	1.02e-05
BGI_novel_G000051	NA	Up	2.92143	1.43e-50
EVM0007711	NADH dehydrogenase [ubiquinone] 1 alpha subcomplex subunit 4 [Rhodosporidium toruloides NP11]	Up	2.91486	0
EVM0000426	NA	Up	2.90705	4.21e-18
EVM0000464	TRAF-like zinc finger [Rhodosporidium toruloides NP11]	Up	2.90705	0.00026017
EVM0007261	glycoside hydrolase family 16 protein [Rhodosporidium toruloides NP11]	Down	-3.90075	2.33e-121
EVM0001316	alpha-amylase, glycoside hydrolase family 13 protein [Rhodosporidium toruloides NP11]	Up	2.89298	0
EVM0007770	NA	Up	2.88151	1.56e-20
EVM0007836	Proteophosphoglycan 5 [Rhodotorula glutinis ATCC 204091]	Down	-3.89515	8.48e-64
EVM0004804	hypothetical protein MVLG_04422 [Microbotryum violaceum p1A1 Lamole]	Up	2.87481	0
EVM0000962	hypothetical protein CERSUDRAFT_118691 [Ceriporiopsis subvermispora B]	Down	-3.88581	0.000209706
EVM0003848	RHTO0S24e00892g1_1 [Rhodosporidium toruloides]	Up	2.87396	3.37e-94
EVM0005611	histone H3 [Rhodosporidium toruloides NP11]	Down	-3.87579	0
EVM0007292	regulator of gluconeogenesis [Rhodosporidium toruloides NP11]	Up	2.87119	2.07e-261
EVM0000039	RHTO0S11e06326g1_1 [Rhodosporidium toruloides]	Up	2.86292	1.15e-08
EVM0001024	Serum paraoxonase/arylesterase [Rhodotorula glutinis ATCC 204091]	Up	2.86143	0
EVM0002848	hypothetical protein PILCRDRAFT_503013 [Piloderma croceum F 1598]	Up	2.82994	0
EVM0001432	NA	Up	2.82593	3.83e-17
EVM0004681	Mob1/phocein family protein [Rhodosporidium toruloides NP11]	Down	-3.87361	1.05e-113
EVM0007526	RHTO0S11e01332g1_1 [Rhodosporidium toruloides]	Up	2.81896	4.44e-229
EVM0007766	NA	Up	2.81656	6.6e-12
EVM0007483	Hlh domain containing protein, transcription regulator [Rhodosporidium toruloides NP11]	Up	2.81331	0
EVM0002102	hypothetical protein RHTO_04340 [Rhodosporidium toruloides NP11]	Up	2.80751	1.1e-15
EVM0003266	hypothetical protein RHTO_04259 [Rhodosporidium toruloides NP11]	Down	-3.8616	1.76e-10
EVM0001788	D-4,5 unsaturated beta-glucuronyl hydrolase, glycoside hydrolase family 88 protein [Rhodosporidium toruloides NP11]	Down	-3.83752	0
EVM0003370	hypothetical protein RHTO_06341 [Rhodosporidium toruloides NP11]	Up	2.80751	2.75e-11
EVM0000601	glycoside hydrolase family 23 protein [Rhodosporidium toruloides NP11]	Down	-3.79877	3.1e-287
EVM0005909	DNA topoisomerase III [Rhodosporidium toruloides NP11]	Up	2.80731	5.3e-295
EVM0003115	aminoglycoside phosphotransferase [Rhodosporidium toruloides NP11]	Up	2.79772	0
EVM0008000	RHTO0S10e04544g1_1 [Rhodosporidium toruloides]	Up	2.78954	0
EVM0001798	histone H3 [Rhodosporidium toruloides NP11]	Down	-3.78794	4.48e-100
EVM0001500	RNA recognition motif domain containing protein [Rhodosporidium toruloides NP11]	Up	2.777	0
EVM0006496	calcineurin temperature suppressor Cts1 [Rhodosporidium toruloides NP11]	Up	2.76957	2.04e-101
EVM0002405	hypothetical protein RHTO_04353 [Rhodosporidium toruloides NP11]	Up	2.76759	3.9e-71
EVM0001004	hypothetical protein RHTO_04387 [Rhodosporidium toruloides NP11]	Down	-3.77858	6.85e-150
EVM0000627	ATP dependent DNA helicase [Rhodotorula glutinis ATCC 204091]	Down	-3.75092	0
EVM0000614	hypothetical protein RHTO_07810 [Rhodosporidium toruloides NP11]	Up	2.76692	0
EVM0005407	histone H3 [Rhodosporidium toruloides NP11]	Down	-3.74888	4.8e-139
EVM0003658	NA	Up	2.76547	3.66e-55
EVM0002513	RecName: Full=Phenylalanine/tyrosine ammonia-lyase; AltName: Full=Bifunctional phenylalanine ammonia-lyase; Short=Bifunctional PAL [Rhodosporidium toruloides]	Up	2.76456	0
EVM0004178	RHTO0S22e01244g1_1 [Rhodosporidium toruloides]	Up	2.74848	3.7e-84
EVM0005878	Proteophosphoglycan ppg4 [Rhodotorula glutinis ATCC 204091]	Down	-3.74529	0
EVM0001170	MFS monosaccharide transporter [Rhodosporidium toruloides NP11]	Down	-3.74513	0
EVM0003377	hypothetical protein RHTO_02825 [Rhodosporidium toruloides NP11]	Down	-3.73392	6.65e-162
EVM0006702	NA	Up	2.74533	3.79e-44
EVM0004567	MFS polyamine transporter [Rhodosporidium toruloides NP11]	Up	2.73712	2.32e-16
EVM0008285	Serine/arginine repetitive matrix protein 1 [Rhodotorula glutinis ATCC 204091]	Up	2.73712	7.83e-05
EVM0004102	F-box domain contaning protein [Rhodosporidium toruloides NP11]	Up	2.73712	7.83e-05
EVM0002362	predicted protein [Hordeum vulgare subsp. vulgare]	Up	2.69304	0
EVM0007352	specific transcriptional repressor [Rhodosporidium toruloides NP11]	Down	-3.73305	0
EVM0008115	hypothetical protein RHTO_03598 [Rhodosporidium toruloides NP11]	Down	-3.73263	5.3e-137
EVM0006122	von willebrand factor [Rhodosporidium toruloides NP11]	Up	2.69044	0
EVM0006905	hypothetical protein RHTO_05614 [Rhodosporidium toruloides NP11]	Down	-3.72231	5.8e-06
EVM0004928	NA	Up	2.68624	6.7e-80
EVM0000733	NA	Down	-3.72231	0.000407113
EVM0001483	transcription factor [Rhodosporidium toruloides NP11]	Up	2.68452	0
EVM0001809	WSC and DUF1996 domain containing protein [Rhodosporidium toruloides NP11]	Up	2.67179	0
EVM0000904	meiotic recombination protein REC8, fungi type [Rhodosporidium toruloides NP11]	Down	-3.72231	0.000407113
EVM0003343	water channel [Rhodosporidium toruloides NP11]	Up	2.66946	0
EVM0005724	Tafazzin [Rhodosporidium toruloides NP11]	Down	-3.71825	0
EVM0001508	cytochrome P450, family 4, subfamily A [Rhodosporidium toruloides NP11]	Up	2.66251	4.82e-95
EVM0001286	RHTO0S08e03070g1_1 [Rhodosporidium toruloides]	Up	2.65536	0
EVM0004288	hypothetical protein RHTO_05804 [Rhodosporidium toruloides NP11]	Down	-3.70183	0
EVM0004893	hypothetical protein RHTO_04803 [Rhodosporidium toruloides NP11]	Up	2.6418	8.11e-177
EVM0002933	transcription factor [Rhodosporidium toruloides NP11]	Up	2.63463	0
EVM0007332	alginate lyase, polysaccharide lyase family 14 protein [Rhodosporidium toruloides NP11]	Down	-3.70042	4.79e-240
EVM0002161	isocitrate lyase [Rhodosporidium toruloides NP11]	Up	2.62593	0
EVM0000138	RNA helicase [Rhodosporidium toruloides NP11]	Up	2.6255	0
EVM0000417	hypothetical protein RHTO_01426 [Rhodosporidium toruloides NP11]	Up	2.62165	3.1e-58
EVM0003021	fungal specific transcription factor [Rhodosporidium toruloides NP11]	Up	2.61848	4.16e-16
EVM0005516	RHTO0S18e02740g1_1 [Rhodosporidium toruloides]	Up	2.6172	0
EVM0005300	hypothetical protein RTG_00982 [Rhodotorula glutinis ATCC 204091]	Down	-3.69252	0
EVM0003783	hypothetical protein MVLG_00986 [Microbotryum violaceum p1A1 Lamole]	Up	2.6114	0
EVM0001329	hypothetical protein STEHIDRAFT_171844 [Stereum hirsutum FP-91666 SS1]	Down	-3.66905	8.37e-250
EVM0002934	hypothetical protein PLICRDRAFT_179725 [Plicaturopsis crispa FD-325 SS-3]	Up	2.59961	0
EVM0002903	zinc-binding alcohol dehydrogenase [Rhodosporidium toruloides NP11]	Up	2.59504	0
EVM0002264	[acyl-carrier-protein] S-malonyltransferase [Rhodosporidium toruloides NP11]	Up	2.59033	0
EVM0000307	NA	Up	2.58822	5.6e-12
EVM0002437	hypothetical protein RHTO_04396 [Rhodosporidium toruloides NP11]	Up	2.58512	7.11e-06
EVM0005083	hypothetical protein RHTO_06081 [Rhodosporidium toruloides NP11]	Up	2.58512	7.11e-06
EVM0005113	hypothetical protein RHTO_07239 [Rhodosporidium toruloides NP11]	Down	-3.6552	3.79e-09
EVM0001081	NA	Up	2.57842	1.03e-10
EVM0006103	band 7 domain-containing protein [Fomitiporia mediterranea MF3/22]	Up	2.57842	1.03e-10
EVM0006474	ubiquitin [Funneliformis mosseae]	Up	2.57507	1.03e-29
EVM0005207	DNA repair protein rad5 [Rhodosporidium toruloides NP11]	Up	2.57256	2.5e-296
EVM0006260	NA	Down	-3.6193	0
EVM0002390	Proteophosphoglycan ppg4 [Rhodotorula glutinis ATCC 204091]	Down	-3.59355	1.25e-233
EVM0003947	Proteophosphoglycan 5 [Rhodotorula glutinis ATCC 204091]	Up	2.56975	5.06e-29
EVM0004011	ferrochelatase [Rhodosporidium toruloides NP11]	Up	2.55981	0
EVM0006072	catalase [Microbotryum violaceum p1A1 Lamole]	Up	2.55811	0
EVM0006859	hypothetical protein RHTO_06624 [Rhodosporidium toruloides NP11]	Down	-3.58759	3.48e-46
EVM0002940	MFS multidrug transporter [Rhodosporidium toruloides NP11]	Up	2.55667	0
EVM0006872	hypothetical protein RHTO_00315 [Rhodosporidium toruloides NP11]	Up	2.55398	6.45e-231
EVM0002521	Cystinosin/ERS1p repeat protein [Rhodosporidium toruloides NP11]	Up	2.54448	4.2e-47
EVM0001557	hypothetical protein SNOG_15049 [Phaeosphaeria nodorum SN15]	Up	2.54184	4.6e-257
EVM0003648	hypothetical protein RHTO_03344 [Rhodosporidium toruloides NP11]	Down	-3.58481	7e-12
EVM0004984	protein of CHD5-like protein family [Rhodosporidium toruloides NP11]	Up	2.53731	1.25e-25
EVM0005258	hypothetical protein RHTO_00154 [Rhodosporidium toruloides NP11]	Up	2.5351	0
EVM0003517	helix-loop-helix dna-binding domain containing protein [Rhodosporidium toruloides NP11]	Up	2.53351	1.57e-271
EVM0005653	NA	Up	2.51953	1.65e-18
EVM0000935	NA	Down	-3.58481	0.000675258
EVM0000844	mitochondrial outer membrane protein Mmm1 [Rhodosporidium toruloides NP11]	Up	2.51698	7.77e-30
EVM0005150	MFS transporter [Rhodosporidium toruloides NP11]	Up	2.51242	5.8e-150
EVM0003168	potassium channel subfamily K, other eukaryote [Rhodosporidium toruloides NP11]	Up	2.50685	2.94e-15
EVM0000154	NADPH dehydrogenase [Rhodosporidium toruloides NP11]	Down	-3.57614	0
EVM0003338	BTB/POZ-like domain containing protein [Rhodosporidium toruloides NP11]	Up	2.50266	1.48e-05
EVM0004827	DUF1752 family protein [Rhodosporidium toruloides NP11]	Up	2.49815	0
EVM0003645	thioesterase superfamily protein [Rhodosporidium toruloides NP11]	Up	2.49515	1.19e-23
EVM0001088	LigA [Rhodotorula glutinis ATCC 204091]	Down	-3.56885	0.000713845
EVM0008303	NA	Up	2.49427	3.45e-265
EVM0008421	NA	Down	-3.56844	6.3e-50
EVM0001526	saccharopine dehydrogenase / Homospermidine synthase family protein [Rhodosporidium toruloides NP11]	Up	2.49257	0
EVM0005942	O-acetylhomoserine aminocarboxypropyltransferase [Rhodosporidium toruloides NP11]	Up	2.48943	0
EVM0002758	nitrilase/cyanide hydratase and apolipoprotein N-acyltransferase [Rhodosporidium toruloides NP11]	Up	2.48714	7.63e-23
EVM0004387	CRAL/TRIO domain protein [Rhodosporidium toruloides NP11]	Up	2.47516	1.6e-83
EVM0003209	Benomyl/methotrexate resistance protein [Rhodotorula glutinis ATCC 204091]	Up	2.47409	1.9e-13
EVM0007330	2-oxoisovalerate dehydrogenase E2 component (dihydrolipoyl transacylase) [Rhodosporidium toruloides NP11]	Up	2.47026	0
EVM0006121	NA	Up	2.46893	2.05e-19
EVM0000524	Proteophosphoglycan ppg4 [Rhodotorula glutinis ATCC 204091]	Down	-3.56056	1.12e-11
EVM0004241	RHTO0S11e02828g1_1 [Rhodosporidium toruloides]	Up	2.46856	0
EVM0004137	cytochrome P450, family 51 (sterol 14-demethylase) [Rhodosporidium toruloides NP11]	Down	-3.55854	0
EVM0000824	RHTO0S18e00430g1_1 [Rhodosporidium toruloides]	Up	2.46647	8.92e-51
EVM0005847	carboxylesterase [Rhodosporidium toruloides NP11]	Up	2.4585	2.71e-74
EVM0002035	putative Hst3 protein [Rhodotorula glutinis ATCC 204091]	Up	2.45178	3.3e-15
EVM0007877	3-methylcrotonyl-CoA carboxylase alpha subunit [Rhodosporidium toruloides NP11]	Up	2.45105	0
EVM0005127	aspartic-type endopeptidase [Rhodosporidium toruloides NP11]	Down	-3.55798	1.43e-117
EVM0005078	hypothetical protein RHTO_05513 [Rhodosporidium toruloides NP11]	Up	2.44928	1.09e-129
EVM0001001	chitin deacetylase, carbohydrate esterase family 4 protein [Rhodosporidium toruloides NP11]	Down	-3.55052	0
EVM0003971	glycoside hydrolase family 16 protein [Rhodosporidium toruloides NP11]	Up	2.44779	0
BGI_novel_G000009	NA	Up	2.44435	0
EVM0006008	membrane-associated, eicosanoid/glutathione metabolism (MAPEG) protein [Rhodosporidium toruloides NP11]	Down	-3.50437	0
EVM0004186	delta-1-pyrroline-5-carboxylate dehydrogenase [Rhodosporidium toruloides NP11]	Up	2.44382	0
EVM0006080	D-lactate dehydrogenase [Rhodosporidium toruloides NP11]	Up	2.44362	0
EVM0000787	2-hydroxyacid dehydrogenase [Rhodosporidium toruloides NP11]	Up	2.4423	1.41e-287
EVM0003024	hypothetical protein RHTO_04614 [Rhodosporidium toruloides NP11]	Up	2.43909	2.2e-179
EVM0005099	hypothetical protein GALMADRAFT_231035 [Galerina marginata CBS 339.88]	Up	2.43756	0.000103109
EVM0002007	hypothetical protein RHTO_07798 [Rhodosporidium toruloides NP11]	Up	2.43615	0
EVM0003571	hypothetical protein RTG_01422 [Rhodotorula glutinis ATCC 204091]	Up	2.43587	0
EVM0001974	hypothetical protein RHTO_03997 [Rhodosporidium toruloides NP11]	Up	2.43485	2.84e-26
EVM0004292	NA	Down	-3.49809	7.99e-20
EVM0004540	Ras-like guanine nucleotide exchange factor [Rhodosporidium toruloides NP11]	Down	-3.48784	0.000939846
EVM0005444	bZIP transcription factor [Rhodosporidium toruloides NP11]	Up	2.43273	1.51e-78
EVM0007496	NA	Up	2.4288	0
EVM0005567	hypothetical protein RHTO_04862 [Rhodosporidium toruloides NP11]	Up	2.42548	0
EVM0003737	hypothetical protein RSOLAG1IB_04738 [Rhizoctonia solani AG-1 IB]	Down	-3.48011	1.04e-16
EVM0007455	hypothetical protein RHTO_07699 [Rhodosporidium toruloides NP11]	Up	2.42194	8.16e-69
EVM0002450	transcription initiation factor TFIID subunit 12 [Rhodosporidium toruloides NP11]	Up	2.42081	0
EVM0006721	putative cytochrome p450 protein [Togninia minima UCRPA7]	Up	2.41761	0
EVM0000026	phosphoenolpyruvate carboxykinase (ATP) [Rhodosporidium toruloides NP11]	Up	2.40595	0
EVM0001925	catalase [Rhizoctonia solani AG-3 Rhs1AP]	Up	2.39923	0
EVM0001026	ATP-dependent helicase [Rhodosporidium toruloides NP11]	Up	2.39551	2.54e-48
EVM0002534	DNA-3-methyladenine glycosylase II [Rhodosporidium toruloides NP11]	Up	2.38002	8.6e-67
EVM0007567	transcription factor Iws1 [Rhodosporidium toruloides NP11]	Up	2.37988	3.85e-103
EVM0000292	GDP-fucose protein O-fucosyltransferase family protein [Rhodosporidium toruloides NP11]	Down	-3.44279	3.16e-46
EVM0001856	Carbohydrate esterase family 4 protein [Rhodosporidium toruloides NP11]	Up	2.37633	0
EVM0002267	hypothetical protein RHTO_07339 [Rhodosporidium toruloides NP11]	Down	-3.4328	6.54e-08
EVM0000561	hypothetical protein RHTO_02093 [Rhodosporidium toruloides NP11]	Up	2.37607	0
EVM0003626	NA	Up	2.37455	4.14e-17
EVM0007045	NA	Up	2.37201	0
EVM0003253	putative glycoside hydrolase family 32 protein [Neofusicoccum parvum UCRNP2]	Down	-3.42573	0
EVM0003703	Ste12-like transcription factor [Rhodosporidium toruloides NP11]	Up	2.36533	3.98e-124
EVM0003145	2-oxoisovalerate dehydrogenase E1 component, alpha subunit [Rhodosporidium toruloides NP11]	Up	2.35703	0
EVM0004296	NA	Down	-3.40972	4.05e-21
EVM0005752	peroxiredoxin (alkyl hydroperoxide reductase subunit C) [Rhodosporidium toruloides NP11]	Down	-3.40631	0
EVM0005621	translation initiation factor eIF-3 subunit 4 [Rhodosporidium toruloides NP11]	Up	2.35434	0
EVM0006685	hypothetical protein RHTO_00423 [Rhodosporidium toruloides NP11]	Up	2.34596	0
EVM0002232	RHTO0S06e04654g1_1 [Rhodosporidium toruloides]	Up	2.33944	0
EVM0000279	transcription factor [Rhodosporidium toruloides NP11]	Up	2.33915	0
EVM0001492	short-chain dehydrogenase/reductase SDR family protein [Rhodosporidium toruloides NP11]	Up	2.3369	0
EVM0006745	Choline transporter-like family protein [Rhodosporidium toruloides NP11]	Up	2.3307	9.09e-21
EVM0004776	nucleotide-sugar transporter [Rhodosporidium toruloides NP11]	Up	2.32738	0
EVM0003916	differentiation regulator, Nrd1 [Rhodosporidium toruloides NP11]	Down	-3.39468	8.69e-272
EVM0000098	NA	Down	-3.39216	2.02e-23
EVM0006409	oxidoreductase,Oxoglutarate/iron-dependent oxygenase family [Rhodosporidium toruloides NP11]	Up	2.32688	0
EVM0003392	hypothetical protein RHTO_02499 [Rhodosporidium toruloides NP11]	Down	-3.3855	1.23e-82
EVM0001762	hypothetical protein GLOTRDRAFT_125643 [Gloeophyllum trabeum ATCC 11539]	Up	2.32351	0
EVM0003031	NA	Up	2.32208	1.76e-43
EVM0006088	hypothetical protein RHTO_06648 [Rhodosporidium toruloides NP11]	Up	2.32208	3.89e-11
EVM0001744	putative MFS monosaccharide transporter [Wallemia sebi CBS 633.66]	Down	-3.37835	1e-25
EVM0006533	hypothetical protein RHTO_05639 [Rhodosporidium toruloides NP11]	Up	2.32208	1.85e-05
EVM0006402	RHTO0S08e03378g1_1 [Rhodosporidium toruloides]	Down	-3.37302	0
EVM0001871	putative Hst3 protein [Rhodotorula glutinis ATCC 204091]	Up	2.32124	5.36e-17
EVM0001115	helix-loop-helix dna-binding domain containing protein [Rhodosporidium toruloides NP11]	Up	2.31867	3.25e-40
EVM0002586	integral membrane protein [Rhodosporidium toruloides NP11]	Up	2.31694	0
EVM0001171	transcription initiation factor TFIIIB, Bdp1 subunit [Rhodosporidium toruloides NP11]	Up	2.31562	4.11e-114
EVM0002409	DNA polymerase lambda subunit [Rhodosporidium toruloides NP11]	Up	2.31366	0
EVM0005449	aldo/keto reductase [Rhodosporidium toruloides NP11]	Up	2.31227	9.19e-174
EVM0003438	hypothetical protein CGB_D4490C [Cryptococcus gattii WM276]	Up	2.31203	1.51e-26
EVM0007736	MFS monocarboxylate transporter [Rhodosporidium toruloides NP11]	Up	2.30801	0
EVM0007055	DNA-directed RNA polymerase [Rhodotorula glutinis ATCC 204091]	Up	2.30212	5.03e-98
EVM0002208	acyl-CoA dehydrogenase [Rhodosporidium toruloides NP11]	Up	2.30175	0
EVM0002754	DNA mismatch repair protein MSH6 [Rhodosporidium toruloides NP11]	Up	2.30118	2.85e-207
EVM0005397	NA	Up	2.29108	3.56e-73
EVM0001268	NA	Up	2.28719	2.77e-258
EVM0006326	hypothetical protein RHTO_06985 [Rhodosporidium toruloides NP11]	Up	2.28259	3.37e-75
EVM0004374	NA	Up	2.28228	1.03e-49
EVM0002414	iron-sulfur cluster assembly protein [Rhodosporidium toruloides NP11]	Up	2.27696	0
EVM0003723	tubulin-specific chaperone A [Rhodosporidium toruloides NP11]	Down	-3.36402	4.48e-05
EVM0006046	hypothetical protein AURDEDRAFT_165300 [Auricularia delicata TFB-10046 SS5]	Up	2.27614	0
EVM0000912	RHTO0S08e09032g1_1 [Rhodosporidium toruloides]	Down	-3.36313	0
EVM0003912	hypothetical protein RHTO_00853 [Rhodosporidium toruloides NP11]	Down	-3.35599	2.55e-40
EVM0005764	aldehyde dehydrogenase (NAD) [Rhodosporidium toruloides NP11]	Up	2.27292	0
EVM0002529	oxoglutarate dehydrogenase (succinyl-transferring) [Rhodosporidium toruloides NP11]	Up	2.27199	0
EVM0005725	RHTO0S03e01024g1_1 [Rhodosporidium toruloides]	Up	2.268	2.64e-164
EVM0001533	NA	Down	-3.35034	1.69e-07
EVM0002685	regulator of G protein signaling superfamily protein [Rhodosporidium toruloides NP11]	Up	2.26525	0
EVM0007864	expansin family protein [Rhodosporidium toruloides NP11]	Down	-3.32033	4.89e-245
EVM0002044	hypothetical protein RHTO_07271 [Rhodosporidium toruloides NP11]	Down	-3.31939	1.45e-237
EVM0004362	C-5 sterol desaturase [Rhodosporidium toruloides NP11]	Down	-3.31324	0
EVM0001258	NADH:ubiquinone oxidoreductase intermediate-associated protein 30 [Rhodosporidium toruloides NP11]	Up	2.26471	8.47e-135
EVM0005676	arylsulfotransferase [Rhodosporidium toruloides NP11]	Up	2.26437	1.38e-42
EVM0000276	DNA repair and recombination protein RAD52 [Rhodosporidium toruloides NP11]	Down	-3.2963	1.28e-21
EVM0001093	thiamin pyrophosphokinase-related protein [Rhodosporidium toruloides NP11]	Up	2.26382	1.12e-284
EVM0005261	glycogen synthase kinase 3 beta [Rhodosporidium toruloides NP11]	Up	2.25882	0
EVM0002565	1-phosphatidylinositol-3-phosphate 5-kinase [Rhodosporidium toruloides NP11]	Up	2.25774	0
EVM0007137	peroxisomal membrane protein Pmp47 [Rhodosporidium toruloides NP11]	Up	2.25304	0
EVM0001311	hypothetical protein M422DRAFT_71420 [Sphaerobolus stellatus SS14]	Up	2.2517	5.18e-09
EVM0008099	NA	Up	2.24902	1.53e-27
EVM0006839	L-serine dehydratase [Rhodosporidium toruloides NP11]	Up	2.24492	5.27e-32
EVM0004411	hypothetical protein RHTO_04938 [Rhodosporidium toruloides NP11]	Up	2.24393	0
BGI_novel_G000008	NA	Up	2.24352	0
EVM0002469	hypothetical protein RHTO_04745 [Rhodosporidium toruloides NP11]	Down	-3.2808	5.01e-26
EVM0001700	cytochrome P450, family 4, subfamily A [Rhodosporidium toruloides NP11]	Up	2.24301	2.93e-71
EVM0006052	RHTO0S02e14708g1_1 [Rhodosporidium toruloides]	Down	-3.27007	1.72e-60
EVM0004126	alcohol oxidase [Rhodosporidium toruloides NP11]	Up	2.24125	1.5e-97
EVM0008336	flavonol synthase [Rhodosporidium toruloides NP11]	Up	2.23962	2.14e-46
EVM0000832	cyclophilin-RNA interacting protein [Rhodosporidium toruloides NP11]	Up	2.23895	1.93e-289
EVM0000176	NADH:ubiquinone oxidoreductase intermediate-associated protein 30 [Rhodosporidium toruloides NP11]	Up	2.23853	8.25e-213
EVM0001467	protein phosphatase 2 (formerly 2A), regulatory subunit B&apos; [Rhodosporidium toruloides NP11]	Up	2.23733	2.69e-05
EVM0002354	RHTO0S02e07800g1_1 [Rhodosporidium toruloides]	Up	2.23462	2.97e-10
EVM0002398	hypothetical protein RHTO_04395 [Rhodosporidium toruloides NP11]	Up	2.22811	1.66e-52
EVM0007001	Succinate-semialdehyde dehydrogenase [Rhodotorula glutinis ATCC 204091]	Up	2.22578	0
EVM0002527	hypothetical protein MVLG_00337 [Microbotryum violaceum p1A1 Lamole]	Up	2.22344	0
EVM0007680	NA	Up	2.22255	0.000125984
EVM0001084	MFS transporter, sugar transporter [Rhodosporidium toruloides NP11]	Up	2.20802	0
EVM0006054	beta-lactamase [Rhodosporidium toruloides NP11]	Up	2.2039	5.17e-235
EVM0003062	Phospholipase A-2-activating protein [Rhodotorula glutinis ATCC 204091]	Down	-3.26768	0
EVM0005170	HLH transcription factor [Rhodosporidium toruloides NP11]	Up	2.19479	0
EVM0006143	hypothetical protein MVLG_05132 [Microbotryum violaceum p1A1 Lamole]	Up	2.19451	0
EVM0005299	putative Chloride channel protein k [Rhodotorula glutinis ATCC 204091]	Up	2.19359	3e-288
EVM0001395	RHTO0S06e02982g2_1 [Rhodosporidium toruloides]	Up	2.19192	0
EVM0006977	RHTO0S08e07536g2_1 [Rhodosporidium toruloides]	Down	-3.26288	0.000106713
EVM0004269	anhydro-N-acetylmuramic acid kinase [Rhodosporidium toruloides NP11]	Down	-3.25825	7.96e-92
EVM0005382	MFS transporter [Rhodosporidium toruloides NP11]	Up	2.19084	2.33e-22
EVM0001547	nitrosoguanidine resistance protein [Rhodosporidium toruloides NP11]	Up	2.18587	7.9e-71
EVM0007729	protein of Arf GTPase activating protein family [Rhodosporidium toruloides NP11]	Up	2.18573	0
EVM0005912	Proteophosphoglycan ppg4 [Rhodotorula glutinis ATCC 204091]	Up	2.18413	1.03e-47
EVM0001756	sulfate transporter [Rhodosporidium toruloides NP11]	Up	2.18292	0
EVM0004461	phenazine biosynthesis PhzC/PhzF family protein [Rhodosporidium toruloides NP11]	Up	2.1823	2.12e-65
EVM0007487	hypothetical protein RHTO_07908 [Rhodosporidium toruloides NP11]	Up	2.17723	3.08e-34
EVM0005353	F-box domain contaning protein [Rhodosporidium toruloides NP11]	Up	2.17487	6.07e-08
EVM0003291	serine/threonine protein kinase ATG1 [Rhodosporidium toruloides NP11]	Up	2.173	0
EVM0006161	hypothetical protein RHTO_06648 [Rhodosporidium toruloides NP11]	Up	2.15965	2.53e-32
EVM0004199	1-aminocyclopropane-1-carboxylate synthase [Rhodosporidium toruloides NP11]	Up	2.15938	0
EVM0004074	hypothetical protein RHTO_05852 [Rhodosporidium toruloides NP11]	Up	2.15428	2.25e-176
EVM0003065	RHTO0S14e00760g3_1 [Rhodosporidium toruloides]	Up	2.15117	8.15e-77
EVM0003098	ribosomal protein L36 family protein [Rhodosporidium toruloides NP11]	Up	2.1471	4.56e-23
EVM0003327	hypothetical protein RHTO_03590 [Rhodosporidium toruloides NP11]	Up	2.14562	1.81e-36
EVM0002179	RHTO0S13e01486g1_1 [Rhodosporidium toruloides]	Up	2.14194	2.85e-216
EVM0002562	carboxypeptidase D [Rhodosporidium toruloides NP11]	Up	2.14083	1.86e-300
EVM0000167	RHTO0S12e04302g1_1 [Rhodosporidium toruloides]	Up	2.13822	2.92e-18
EVM0002509	alcohol dehydrogenase [Rhodosporidium toruloides NP11]	Up	2.13808	3.43e-85
EVM0002051	putative Phosphoadenylyl-sulfate reductase Thioredoxin [Rhodotorula glutinis ATCC 204091]	Down	-3.2339	6.44e-101
EVM0005716	zinc finger, C2H5-type domain containing protein [Rhodosporidium toruloides NP11]	Down	-3.222	8.06e-57
EVM0006376	NA	Up	2.13729	3.1e-49
EVM0005688	NA	Up	2.13396	3.46e-10
EVM0004534	3-hydroxyacyl-CoA dehydrogenase / 3-hydroxy-2-methylbutyryl-CoA dehydrogenase [Rhodosporidium toruloides NP11]	Up	2.12158	1.94e-59
EVM0007008	Six-bladed beta-propeller TolB-like protein [Macrophomina phaseolina MS6]	Down	-3.21189	4.88e-42
EVM0004115	hypothetical protein RHTO_02649 [Rhodosporidium toruloides NP11]	Up	2.11866	9.63e-114
EVM0002786	glutathione S-transferase [Rhodosporidium toruloides NP11]	Up	2.11563	0.000252384
EVM0001402	nitrogen assimilation transcription factor [Rhodosporidium toruloides NP11]	Up	2.11484	0
EVM0000815	short-chain dehydrogenase/reductase SDR family protein [Rhodosporidium toruloides NP11]	Up	2.11043	8.77e-69
EVM0000071	vacuolar transporter chaperone 2 [Rhodosporidium toruloides NP11]	Up	2.1092	7.97e-139
EVM0003215	tetrahydrofolylpolyglutamate synthase [Rhodosporidium toruloides NP11]	Up	2.10532	3.22e-279
EVM0003137	NA	Up	2.09505	1.51e-62
EVM0006982	NA	Up	2.09467	1.36e-08
EVM0007162	monooxygenase [Rhodosporidium toruloides NP11]	Up	2.09257	1.45e-198
EVM0005196	Amidase family protein [Rhodotorula glutinis ATCC 204091]	Up	2.0915	6.68e-195
EVM0000698	ribonuclease T2 [Rhodosporidium toruloides NP11]	Up	2.08859	1.69e-13
EVM0003590	RHTO0S05e01442g1_1 [Rhodosporidium toruloides]	Up	2.08505	5.87e-15
EVM0001047	RHTO0S03e00496g1_1 [Rhodosporidium toruloides]	Up	2.07729	0
EVM0001569	DNA polymerase kappa subunit [Rhodosporidium toruloides NP11]	Up	2.07721	3.31e-166
EVM0004370	hypothetical protein JAAARDRAFT_155436 [Jaapia argillacea MUCL 33604]	Up	2.07605	3.64e-45
EVM0002661	RHTO0S04e01970g1_1 [Rhodosporidium toruloides]	Up	2.06748	0
EVM0003407	replication factor A1 [Rhodosporidium toruloides NP11]	Up	2.06651	7.12e-214
EVM0006167	ubiquitin C [Rhodosporidium toruloides NP11]	Up	2.06278	0
EVM0008417	Importin [Rhodotorula glutinis ATCC 204091]	Up	2.05993	5.52e-297
EVM0000907	RHTO0S09e00980g1_1 [Rhodosporidium toruloides]	Down	-3.20594	0
EVM0006656	Proteophosphoglycan ppg4 [Rhodotorula glutinis ATCC 204091]	Up	2.05968	0
EVM0005512	hypothetical protein RHTO_03554 [Rhodosporidium toruloides NP11]	Up	2.05905	2.36e-58
EVM0002126	Proteophosphoglycan ppg4 [Rhodotorula glutinis ATCC 204091]	Up	2.05384	1.07e-219
EVM0007006	20S cyclosome subunit (BimA/Nuc2/Cdc27) [Rhodosporidium toruloides NP11]	Up	2.05044	5.6e-94
EVM0006365	hypothetical protein RHTO_07310 [Rhodosporidium toruloides NP11]	Up	2.04759	1.47e-137
EVM0001818	NA	Up	2.04364	0
EVM0002335	ubiquitin family protein [Rhodosporidium toruloides NP11]	Up	2.0417	0
EVM0002356	proteasome Inhibitor PI31 [Rhodosporidium toruloides NP11]	Up	2.04151	0
EVM0005473	SH3 domain-containing protein [Rhodosporidium toruloides NP11]	Up	2.03571	0
EVM0006296	hypothetical protein RHTO_02468 [Rhodosporidium toruloides NP11]	Up	2.03379	8.34e-274
EVM0004021	hypothetical protein BN946_scf184989.g4 [Trametes cinnabarina]	Up	2.02859	1.44e-05
EVM0003598	RHTO0S02e06678g1_1 [Rhodosporidium toruloides]	Up	2.02643	2.34e-202
EVM0000633	Sperm nuclear basic protein PL-I isoform PLIa [Rhodotorula glutinis ATCC 204091]	Up	2.0243	3.95e-275
EVM0001122	NA	Up	2.02092	1.92e-18
EVM0008255	protein-L-isoaspartate (D-aspartate) O-methyltransferase [Rhodosporidium toruloides NP11]	Up	2.0166	0
EVM0007972	--	Up	2.01276	1.55e-15
EVM0005919	Proteophosphoglycan ppg4 [Rhodotorula glutinis ATCC 204091]	Up	2.01135	4.33e-251
EVM0000738	nicotinamide mononucleotide permease [Cryptococcus neoformans var. grubii H99]	Up	2.01134	2.82e-115
EVM0001177	MFS transporter [Rhodosporidium toruloides NP11]	Up	2.01025	1.7e-163
EVM0007192	hypothetical protein RHTO_00310 [Rhodosporidium toruloides NP11]	Up	2.00942	7.33e-239
EVM0007384	hypothetical protein MVLG_04140 [Microbotryum violaceum p1A1 Lamole]	Up	2.00643	0
EVM0001869	RHTO0S25e00430g1_1 [Rhodosporidium toruloides]	Up	2.00638	3.47e-233
EVM0005603	RHTO0S07e01178g1_1 [Rhodosporidium toruloides]	Up	2.00157	0
EVM0001444	cohesin complex subunit SA-1/2 [Rhodosporidium toruloides NP11]	Up	2.00154	0
EVM0007540	RHTO0S09e00804g1_1 [Rhodosporidium toruloides]	Up	2.00026	0
EVM0007371	zinc finger, C2H2-type domain containing protein [Rhodosporidium toruloides NP11]	Up	1.99862	0
EVM0002219	protein of CHD5-like protein family [Rhodosporidium toruloides NP11]	Up	1.99484	3.89e-74
EVM0002323	DNA-binding SAP domain containing protein [Rhodosporidium toruloides NP11]	Up	1.99155	0
EVM0004218	rRNA-processing protein EFG1 [Rhodotorula glutinis ATCC 204091]	Up	1.99088	9.61e-243
EVM0003197	RHTO0S02e01970g1_1 [Rhodosporidium toruloides]	Up	1.98948	3.84e-39
EVM0005535	DCG1 protein [Rhodotorula glutinis ATCC 204091]	Up	1.98935	1.16e-47
EVM0006450	NA	Up	1.98505	1.02e-15
EVM0000586	hypothetical protein RHTO_01804 [Rhodosporidium toruloides NP11]	Up	1.9836	1.81e-10
EVM0004894	putative TfdA family taurine dioxygenase [Rhodotorula glutinis ATCC 204091]	Down	-3.20476	0
EVM0003558	C-22 sterol desaturase [Rhodosporidium toruloides NP11]	Down	-3.2028	0
EVM0003278	NA	Down	-3.16977	7.8e-09
EVM0000660	chromosome segregation protein [Rhodosporidium toruloides NP11]	Up	1.98216	0
EVM0008405	NA	Down	-3.16977	0.000173303
EVM0005880	ubiquinol-cytochrome c reductase subunit 9 [Rhodosporidium toruloides NP11]	Down	-3.16749	3.42e-13
EVM0007053	NA	Up	1.98181	5.25e-109
EVM0002724	base-excision DNA repair protein [Rhodosporidium toruloides NP11]	Up	1.98099	0
EVM0005227	hypothetical protein RHTO_04651 [Rhodosporidium toruloides NP11]	Down	-3.15992	3.47e-206
EVM0000483	RHTO0S03e08240g1_1 [Rhodosporidium toruloides]	Down	-3.15332	0
EVM0000031	RHTO0S25e01860g1_1 [Rhodosporidium toruloides]	Up	1.98032	0
EVM0007862	hypothetical protein RHTO_01953 [Rhodosporidium toruloides NP11]	Up	1.97918	0
EVM0005609	Kelch-type beta propeller domain containing protein [Rhodosporidium toruloides NP11]	Down	-3.14658	4.59e-99
EVM0002424	RHTO0S07e00232g1_1 [Rhodosporidium toruloides]	Up	1.97632	0
EVM0003365	secreted protein [Rhodosporidium toruloides NP11]	Down	-3.13676	0
EVM0005118	RHTO0S09e07888g1_1 [Rhodosporidium toruloides]	Up	1.97493	2.66e-187
EVM0005708	hypothetical protein BOTBODRAFT_34331 [Botryobasidium botryosum FD-172 SS1]	Up	1.9722	5.78e-60
EVM0007259	acetoacetate-CoA synthase [Rhodosporidium toruloides NP11]	Up	1.97207	0
EVM0001523	RHTO0S03e04654g1_1 [Rhodosporidium toruloides]	Down	-3.13077	1.09e-12
EVM0001465	RNA binding protein, partial [Rhodosporidium toruloides NP11]	Up	1.96582	0
EVM0002066	Extracellular membrane protein, CFEM domain, fungi protein [Rhodosporidium toruloides NP11]	Up	1.96555	0
EVM0001299	RHTO0S01e07470g1_1 [Rhodosporidium toruloides]	Up	1.96555	0
EVM0004283	hypothetical protein RHTO_04640 [Rhodosporidium toruloides NP11]	Up	1.96539	9.2e-14
EVM0001581	hypothetical protein RHTO_01760 [Rhodosporidium toruloides NP11]	Up	1.95789	9.13e-43
EVM0001455	3-dehydroshikimate dehydratase [Rhodosporidium toruloides NP11]	Up	1.95761	6.22e-207
EVM0006317	WLM domain containing protein [Rhodosporidium toruloides NP11]	Up	1.94983	0
EVM0001261	pyruvate decarboxylase [Rhodosporidium toruloides NP11]	Down	-3.10878	0
BGI_novel_G000003	NA	Up	1.9431	5.4e-49
EVM0003263	major facilitator superfamily protein [Rhodosporidium toruloides NP11]	Up	1.94294	0
EVM0003505	hypothetical protein AURDEDRAFT_112275 [Auricularia delicata TFB-10046 SS5]	Down	-3.10719	0
EVM0000100	Phox/Bem1p domain containing protein [Rhodosporidium toruloides NP11]	Up	1.94215	0
EVM0006506	dihydrodipicolinate synthase [Rhodosporidium toruloides NP11]	Up	1.93929	5.26e-255
EVM0000156	peroxisomal ABC transporter [Rhodosporidium toruloides NP11]	Up	1.9372	0
EVM0008148	protein of integral membrane protein, Mpv17/PMP23 family [Rhodosporidium toruloides NP11]	Down	-3.10615	1.84e-296
EVM0000943	thioredoxin [Rhodosporidium toruloides NP11]	Down	-3.10525	0
EVM0002708	RHTO0S11e02872g1_1 [Rhodosporidium toruloides]	Up	1.93718	4.09e-222
EVM0000801	MFS transporter, SP family, arabinose:H+ symporter [Rhodosporidium toruloides NP11]	Up	1.93378	2.38e-64
EVM0006960	RHTO0S18e00210g1_1 [Rhodosporidium toruloides]	Up	1.93198	0
EVM0006476	peroxisomal membrane anchor protein [Rhodosporidium toruloides NP11]	Up	1.93086	8.2e-197
EVM0003742	MFS transporter, quinate permease [Rhodosporidium toruloides NP11]	Up	1.93033	7.71e-148
EVM0000256	major facilitator superfamily protein [Rhodosporidium toruloides NP11]	Up	1.93004	2.3e-101
EVM0006113	homeobox protein YOX1/YHP1 [Rhodosporidium toruloides NP11]	Down	-3.10418	2.38e-138
EVM0003446	major facilitator superfamily protein [Rhodosporidium toruloides NP11]	Up	1.9293	0
EVM0007152	homogentisate 1,2-dioxygenase [Rhodosporidium toruloides NP11]	Up	1.92734	6.42e-228
EVM0007614	hypothetical protein RHTO_02786 [Rhodosporidium toruloides NP11]	Down	-3.10323	0
EVM0006440	hypothetical protein RTG_03336 [Rhodotorula glutinis ATCC 204091]	Down	-3.09689	4.26e-83
EVM0004712	hypothetical protein RHTO_04260 [Rhodosporidium toruloides NP11]	Down	-3.08731	3.24e-14
EVM0006933	Gly-Xaa carboxypeptidase [Rhodosporidium toruloides NP11]	Up	1.92628	0
EVM0006996	hypothetical protein TCE0_044r16517 [Talaromyces cellulolyticus]	Down	-3.08438	1.62e-114
EVM0003837	DNA cross-link repair 1C protein [Rhodosporidium toruloides NP11]	Up	1.92616	0
EVM0005998	DASH complex, subunit Dad3 [Rhodosporidium toruloides NP11]	Down	-3.07811	2.81e-08
EVM0006494	hypothetical protein RTG_01030 [Rhodotorula glutinis ATCC 204091]	Up	1.9241	4.76e-38
EVM0003471	short-chain dehydrogenase/reductase SDR family protein [Rhodosporidium toruloides NP11]	Up	1.92008	0
EVM0001617	RHTO0S02e11364g1_1 [Rhodosporidium toruloides]	Down	-3.07328	0
EVM0005785	NADH dehydrogenase [Rhodosporidium toruloides NP11]	Up	1.91927	9.22e-132
EVM0008289	hypothetical protein RHTO_00489 [Rhodosporidium toruloides NP11]	Up	1.91896	7.27e-123
EVM0007625	Phosphotransferase family protein [Coccidioides posadasii C735 delta SOWgp]	Up	1.91769	1.64e-38
EVM0002911	RHTO0S02e07800g1_1 [Rhodosporidium toruloides]	Up	1.91769	5.68e-07
EVM0001657	hypothetical protein RTG_01713 [Rhodotorula glutinis ATCC 204091]	Up	1.91579	2.59e-55
EVM0007606	hypothetical protein RHTO_05078 [Rhodosporidium toruloides NP11]	Up	1.91546	9.68e-116
EVM0005755	histidine acid phosphatase [Rhodosporidium toruloides NP11]	Up	1.91246	0
EVM0007414	N-acetyltransferase [Rhodosporidium toruloides NP11]	Up	1.90869	0
EVM0001545	hypothetical protein PDE_04679 [Penicillium oxalicum 114-2]	Up	1.90824	2.78e-266
EVM0006212	Proteophosphoglycan ppg4 [Rhodotorula glutinis ATCC 204091]	Down	-3.05989	1.79e-21
EVM0002197	hypothetical protein RHTO_04251 [Rhodosporidium toruloides NP11]	Down	-3.0324	5.65e-129
EVM0006414	RHTO0S17e00496g1_1 [Rhodosporidium toruloides]	Up	1.90746	2.87e-30
EVM0008132	sulfate permease [Rhodosporidium toruloides NP11]	Up	1.90705	2.06e-08
EVM0007388	putative hemagglutinin [Rhodotorula glutinis ATCC 204091]	Up	1.90705	2.06e-08
EVM0000859	dual specificity phosphatase ibp1 [Rhodosporidium toruloides NP11]	Up	1.90705	0.000798984
EVM0000282	zinc finger, Mcm10/DnaG-type domain containing protein [Rhodosporidium toruloides NP11]	Down	-3.02443	9.7e-32
EVM0005866	prostaglandin-endoperoxide synthase 2 [Rhodosporidium toruloides NP11]	Up	1.90305	0
EVM0005514	transposon tx1 uncharacterized 149 kda [Rhodosporidium toruloides NP11]	Down	-3.01544	4.31e-44
EVM0005508	NA	Up	1.89466	3.16e-06
EVM0001234	hypothetical protein RHTO_01794 [Rhodosporidium toruloides NP11]	Up	1.89123	4.06e-111
EVM0005052	beta-glucan synthesis-associated protein [Punctularia strigosozonata HHB-11173 SS5]	Up	1.88963	1.12e-203
EVM0007718	hypothetical protein RHTO_00969 [Rhodosporidium toruloides NP11]	Up	1.88853	0
EVM0008304	C-4 methylsterol oxidase [Rhodosporidium toruloides NP11]	Down	-3.01485	0
EVM0005491	structural maintenance of chromosome 4 [Rhodosporidium toruloides NP11]	Down	-2.98154	1.52e-202
EVM0000188	delta8-fatty-acid desaturase [Rhodosporidium toruloides NP11]	Down	-2.97249	0
EVM0004583	deoxyribonuclease V [Rhodosporidium toruloides NP11]	Up	1.88759	4.74e-43
EVM0007581	aurora kinase [Rhodosporidium toruloides NP11]	Down	-2.96965	6.47e-123
EVM0005157	hypothetical protein RHTO_06438 [Rhodosporidium toruloides NP11]	Down	-2.96332	1.98e-21
EVM0006216	hypothetical protein RHTO_03317 [Rhodosporidium toruloides NP11]	Up	1.8823	5.15e-17
EVM0000712	hypothetical protein RHTO_01412 [Rhodosporidium toruloides NP11]	Down	-2.96332	4.12e-11
EVM0002809	RHTO0S03e04874g1_1 [Rhodosporidium toruloides]	Up	1.87637	2.19e-44
EVM0005034	--	Up	1.87463	0.000970646
EVM0005803	Glycosyl hydrolase, family 88 [Rhodosporidium toruloides NP11]	Down	-2.94964	7.77e-277
EVM0002697	NA	Up	1.87463	0.000970646
EVM0001198	Cold-shock protein, DNA-binding domain containing protein [Rhodosporidium toruloides NP11]	Up	1.87463	0.000970646
EVM0006991	hypothetical protein RHTO_07032 [Rhodosporidium toruloides NP11]	Up	1.87329	5.9e-58
EVM0003611	protein of FAR-17a/AIG1-like protein family [Rhodosporidium toruloides NP11]	Down	-2.93787	2.81e-39
EVM0007368	B-block binding subunit of TFIIIC family protein [Rhodosporidium toruloides NP11]	Up	1.87092	0
EVM0001971	hypothetical protein M422DRAFT_223007 [Sphaerobolus stellatus SS14]	Up	1.86644	8.43e-06
EVM0005830	carnitine O-acetyltransferase [Rhodosporidium toruloides NP11]	Up	1.8664	0
EVM0001228	NA	Down	-2.937	6.38e-274
EVM0007225	4-aminobutyrate aminotransferase / (S)-3-amino-2-methylpropionate transaminase [Rhodosporidium toruloides NP11]	Up	1.86239	0
EVM0003459	NUDIX hydrolase domain containing protein [Rhodosporidium toruloides NP11]	Up	1.86041	2.15e-135
EVM0003148	zinc finger protein [Rhodosporidium toruloides NP11]	Up	1.8516	0
EVM0003859	hypothetical protein PDE_04679 [Penicillium oxalicum 114-2]	Up	1.84865	1.78e-164
EVM0007955	2-oxoisovalerate dehydrogenase E1 component, beta subunit [Rhodosporidium toruloides NP11]	Up	1.84796	0
EVM0002011	hypothetical protein MVLG_00239 [Microbotryum violaceum p1A1 Lamole]	Down	-2.9319	2.5e-85
EVM0001097	hypothetical protein RHTO_02408 [Rhodosporidium toruloides NP11]	Up	1.84688	1.24e-181
EVM0004676	long-chain acyl-CoA synthetase [Rhodosporidium toruloides NP11]	Up	1.84673	0
EVM0001760	hypothetical protein RHTO_03452 [Rhodosporidium toruloides NP11]	Up	1.84519	0
EVM0008125	RTA-like protein [Rhodosporidium toruloides NP11]	Down	-2.93086	0
EVM0006709	glyceronephosphate O-acyltransferase [Rhodosporidium toruloides NP11]	Up	1.84183	1.48e-242
EVM0001586	condensin complex subunit SMC1 [Rhodosporidium toruloides NP11]	Up	1.83737	0
EVM0004691	4-hydroxyphenylpyruvate dioxygenase [Aspergillus kawachii IFO 4308]	Up	1.83525	5.79e-148
EVM0005702	mitochondrial carrier protein, S-adenosylmethionine transporter [Rhodosporidium toruloides NP11]	Down	-2.92876	1.56e-45
EVM0007260	cytochrome P450, family 17, subfamily A (steroid 17alpha-monooxygenase) [Rhodosporidium toruloides NP11]	Up	1.83515	1.08e-87
EVM0001894	RHTO0S07e03510g1_1 [Rhodosporidium toruloides]	Up	1.83166	0
EVM0007208	hypothetical protein RHTO_06783 [Rhodosporidium toruloides NP11]	Up	1.83075	2.25e-188
EVM0006370	hypothetical protein RTG_02607 [Rhodotorula glutinis ATCC 204091]	Down	-2.90556	0
EVM0008396	WD repeat protein [Rhodosporidium toruloides NP11]	Up	1.82933	3.85e-240
EVM0007674	hypothetical protein RHTO_00060 [Rhodosporidium toruloides NP11]	Down	-2.88748	3.29e-165
EVM0004202	telomere-binding alpha subunit central domain protein [Rhodosporidium toruloides NP11]	Down	-2.88737	2.95e-64
EVM0008043	RHTO0S10e01112g1_1 [Rhodosporidium toruloides]	Up	1.82733	0
EVM0007705	hypothetical protein RHTO_03135 [Rhodosporidium toruloides NP11]	Up	1.82459	1.14e-06
EVM0000522	sulfur metabolite repression control protein [Rhodosporidium toruloides NP11]	Up	1.82199	0
EVM0003845	glycosyltransferase family 90 protein [Rhodosporidium toruloides NP11]	Up	1.82186	0
EVM0006751	hypothetical protein M422DRAFT_71420 [Sphaerobolus stellatus SS14]	Down	-2.88737	4.65e-12
EVM0005041	RHTO0S12e00276g1_1 [Rhodosporidium toruloides]	Up	1.81957	0
EVM0002985	Spg20 protein [Rhodosporidium toruloides NP11]	Up	1.81906	0
EVM0003141	translation initiation factor eIF-4B [Rhodosporidium toruloides NP11]	Up	1.8155	0
BGI_novel_G000043	NA	Up	1.81386	8.73e-24
EVM0008237	hypothetical protein RHTO_01173 [Rhodosporidium toruloides NP11]	Up	1.81332	1.26e-78
EVM0000310	PUB domain-containing protein [Rhodosporidium toruloides NP11]	Up	1.81062	1.72e-262
EVM0006291	zinc finger, MYND-type domain containing protein [Rhodosporidium toruloides NP11]	Down	-2.88658	5.9e-12
EVM0004850	C6 transcription factor [Rhodosporidium toruloides NP11]	Up	1.80964	0
EVM0000645	NA	Down	-2.88307	0
EVM0001616	Aga1p [Rhodotorula glutinis ATCC 204091]	Up	1.80751	5.72e-05
EVM0001849	hypothetical protein BN14_10293 [Rhizoctonia solani AG-1 IB]	Down	-2.88289	5.52e-09
EVM0004655	F-box domain containing protein [Rhodosporidium toruloides NP11]	Up	1.80751	5.72e-05
EVM0002016	coiled-coil domain-containing protein 75-like protein [Rhodosporidium toruloides NP11]	Up	1.80673	9.95e-204
EVM0006691	hypothetical protein RHTO_08044 [Rhodosporidium toruloides NP11]	Down	-2.8827	0
EVM0003974	DUF300 domain protein [Rhodosporidium toruloides NP11]	Down	-2.88216	1e-06
EVM0004203	hypothetical protein RHTO_00433 [Rhodosporidium toruloides NP11]	Up	1.80549	0
EVM0005610	hypothetical protein [Cryptococcus neoformans var. neoformans JEC21]	Up	1.80529	2.05e-18
EVM0006712	hypothetical protein MVLG_00248 [Microbotryum violaceum p1A1 Lamole]	Down	-2.87644	7.56e-243
EVM0003076	hypothetical protein RHTO_04614 [Rhodosporidium toruloides NP11]	Up	1.80375	3.74e-295
EVM0000127	RHTO0S01e07470g1_1 [Rhodosporidium toruloides]	Down	-2.8741	0
EVM0003728	peroxisomal carrier protein, adenine nucleotide transporter [Rhodosporidium toruloides NP11]	Up	1.80196	1.3e-225
EVM0007523	hypothetical protein RHTO_01883 [Rhodosporidium toruloides NP11]	Up	1.80171	0
EVM0007102	short-chain dehydrogenase/reductase SDR family protein [Rhodosporidium toruloides NP11]	Down	-2.83434	4.88e-37
EVM0004251	ribonuclease H2, subunit B [Rhodosporidium toruloides NP11]	Down	-2.83056	5.2e-13
EVM0004450	quinate utilization oxidoreductase QutH [Rhodosporidium toruloides NP11]	Up	1.80131	2.61e-82
EVM0004978	C6 transcription factor [Rhodosporidium toruloides NP11]	Up	1.80082	1.46e-108
EVM0002014	serine/threonine protein kinase RIM15 [Rhodosporidium toruloides NP11]	Up	1.79884	0
EVM0000779	NAD-dependent epimerase/dehydratase [Rhodosporidium toruloides NP11]	Up	1.79676	2.24e-276
EVM0007968	arsenical resistance protein ArsH [Rhodosporidium toruloides NP11]	Down	-2.82453	2.48e-156
EVM0002486	RHTO0S02e00166g1_1 [Rhodosporidium toruloides]	Up	1.79579	3.53e-66
EVM0007630	RHTO0S08e02190g1_1 [Rhodosporidium toruloides]	Up	1.79373	0
EVM0001155	NA	Up	1.79327	2.17e-144
EVM0003567	hypothetical protein RHTO_04460 [Rhodosporidium toruloides NP11]	Down	-2.82184	2.71e-23
EVM0005210	Proteophosphoglycan ppg4 [Rhodotorula glutinis ATCC 204091]	Up	1.79239	0
EVM0005091	pre-mRNA-splicing factor SYF2 [Rhodosporidium toruloides NP11]	Up	1.79015	0
EVM0004159	two-component response regulator [Rhodosporidium toruloides NP11]	Up	1.78946	0
EVM0004123	1-phosphatidylinositol-4,5-bisphosphate phosphodiesterase 1 [Rhodosporidium toruloides NP11]	Up	1.7855	0
EVM0005028	Transcription initiation factor IIF subunit beta [Rhodotorula glutinis ATCC 204091]	Up	1.78405	0
EVM0007717	endothelin-converting enzyme, metalloendopeptidase [Rhodosporidium toruloides NP11]	Up	1.78366	9.32e-33
EVM0003515	30S ribosomal protein s12 [Rhodosporidium toruloides NP11]	Up	1.78342	2.64e-192
EVM0006099	4-nitrophenylphosphatase [Rhodosporidium toruloides NP11]	Down	-2.81355	3.17e-220
BGI_novel_G000020	NA	Up	1.78267	0
EVM0005482	nucleic acid-binding, OB-fold-like domain protein [Rhodosporidium toruloides NP11]	Up	1.78241	1.09e-110
EVM0007558	homoserine o-acetyltransferase [Rhodosporidium toruloides NP11]	Down	-2.80989	4.97e-39
EVM0001879	hypothetical protein RHTO_03860 [Rhodosporidium toruloides NP11]	Up	1.7784	2.85e-133
EVM0000934	inhibitor of growth protein 3 [Rhodosporidium toruloides NP11]	Up	1.77689	1.95e-203
EVM0001240	phenol 2-monooxygenase [Rhodosporidium toruloides NP11]	Up	1.7764	0
EVM0002489	UPF0183 domain protein [Rhodotorula glutinis ATCC 204091]	Up	1.77625	0
EVM0006459	glutamate dehydrogenase (NAD+) [Rhodosporidium toruloides NP11]	Up	1.77625	0
EVM0005086	3-hydroxyacyl-CoA dehydrogenase / 3-hydroxy-2-methylbutyryl-CoA dehydrogenase [Rhodosporidium toruloides NP11]	Up	1.77422	7.65e-15
EVM0005212	amino acid transporter [Rhodosporidium toruloides NP11]	Up	1.77294	0
EVM0001355	tetratricopeptide repeat containing protein [Rhodosporidium toruloides NP11]	Up	1.77275	7.08e-221
EVM0002012	hypothetical protein RHTO_06402 [Rhodosporidium toruloides NP11]	Up	1.76977	2.76e-71
EVM0004430	diacylglycerol acyltransferase [Rhodosporidium diobovatum]	Up	1.76938	0
EVM0003828	hypothetical protein RHTO_05960 [Rhodosporidium toruloides NP11]	Down	-2.79995	0
EVM0002986	RHTO0S25e00650g1_1 [Rhodosporidium toruloides]	Up	1.76804	3.16e-197
EVM0005468	chromatin SPT2 family protein [Rhodosporidium toruloides NP11]	Up	1.76548	3.22e-226
EVM0001912	AGC/NDR protein kinase [Rhodotorula glutinis ATCC 204091]	Down	-2.78738	7.01e-98
EVM0006233	NA	Up	1.76221	6.63e-30
EVM0003190	CMGC/MAPK protein kinase [Microbotryum violaceum p1A1 Lamole]	Up	1.76137	7.94e-31
EVM0001520	NA	Up	1.75935	0.000328553
EVM0002218	tetratricopeptide repeat containing protein [Rhodosporidium toruloides NP11]	Up	1.75882	6.64e-42
EVM0006073	hypothetical protein RHTO_01085 [Rhodosporidium toruloides NP11]	Up	1.75736	1.14e-44
EVM0004385	RNA splicing factor Pad-1 [Rhodosporidium toruloides NP11]	Up	1.75401	0
EVM0008031	hypothetical protein RHTO_03446 [Rhodosporidium toruloides NP11]	Up	1.75388	3.51e-53
EVM0004613	UDIX hydrolase domain containing protein [Rhodosporidium toruloides NP11]	Up	1.75331	1.07e-242
EVM0006725	Zn(2)-C6 fungal-type transcription factor [Rhodosporidium toruloides NP11]	Down	-2.78644	4.3e-11
EVM0003520	NA	Up	1.75222	0
EVM0001640	RHTO0S01e07184g1_1 [Rhodosporidium toruloides]	Up	1.75023	0
EVM0006884	hypothetical protein MVLG_03095 [Microbotryum violaceum p1A1 Lamole]	Up	1.75002	0
EVM0007307	RHTO0S01e12310g1_1 [Rhodosporidium toruloides]	Up	1.74957	0
EVM0001071	RNA-binding protein [Rhodosporidium toruloides NP11]	Up	1.74722	0
EVM0006880	MFS transporter, DHA1 family, multidrug resistance protein [Rhodosporidium toruloides NP11]	Down	-2.77601	7.93e-19
EVM0004542	hypothetical protein RTG_01384 [Rhodotorula glutinis ATCC 204091]	Up	1.74686	0
EVM0005195	Short-chain dehydrogenase/reductase SDR [Rhodotorula glutinis ATCC 204091]	Up	1.74505	5.68e-277
EVM0001145	nuclear polyadenylated RNA-binding protein Nab2 [Rhodosporidium toruloides NP11]	Up	1.74478	0
EVM0002008	malic enzyme, mitochondrial [Rhodosporidium toruloides NP11]	Down	-2.77112	0
EVM0003833	hypothetical protein RHTO_04698 [Rhodosporidium toruloides NP11]	Up	1.74365	2.14e-93
EVM0008147	putative Ornithine carbamoyltransferase [Rhodotorula glutinis ATCC 204091]	Up	1.74197	0
EVM0003478	hypothetical protein RTG_03298 [Rhodotorula glutinis ATCC 204091]	Up	1.74132	2.02e-245
EVM0005431	RHTO0S02e15962g1_1 [Rhodosporidium toruloides]	Up	1.7407	3.13e-235
EVM0001470	peroxisomal 3,2-trans-enoyl-CoA isomerase [Rhodosporidium toruloides NP11]	Up	1.74014	6.17e-58
EVM0001028	RdRP-domain-containing protein [Auricularia delicata TFB-10046 SS5]	Down	-2.74124	1.67e-44
EVM0005793	sulfide:quinone oxidoreductase, mitochondrial precursor [Rhodosporidium toruloides NP11]	Down	-2.72458	0
EVM0002929	short-chain dehydrogenase/reductase SDR family protein [Rhodosporidium toruloides NP11]	Down	-2.70777	0
EVM0005554	alginate lyase, polysaccharide lyase family 14 protein [Rhodosporidium toruloides NP11]	Down	-2.69755	9.89e-240
EVM0003127	3 -5 exonuclease [Ophiostoma piceae UAMH 11346]	Up	1.73906	5.39e-05
EVM0000437	MFS transporter [Rhodosporidium toruloides NP11]	Down	-2.69584	5.56e-09
EVM0007776	peroxisomal biogenesis factor 7 [Rhodosporidium toruloides NP11]	Up	1.73712	1.96e-126
EVM0002010	NA	Up	1.73712	2.79e-08
EVM0000920	putative Microtubule-associated protein [Rhodotorula glutinis ATCC 204091]	Up	1.73712	3.46e-05
EVM0006424	NA	Up	1.73712	0.000579142
EVM0003293	hypothetical protein RHTO_05807 [Rhodosporidium toruloides NP11]	Up	1.73579	4.22e-252
EVM0004570	hypothetical protein MVLG_00055 [Microbotryum violaceum p1A1 Lamole]	Up	1.73279	0
EVM0006856	endoglucanase [Rhodosporidium toruloides NP11]	Up	1.73255	8.54e-39
EVM0003382	RHTO0S24e01156g1_1 [Rhodosporidium toruloides]	Up	1.73166	0
EVM0008019	hypothetical protein RTG_00749 [Rhodotorula glutinis ATCC 204091]	Up	1.7313	0
EVM0006395	geranylgeranyl diphosphate synthase, type III [Rhodosporidium toruloides NP11]	Up	1.7286	4.73e-253
EVM0004747	alpha/beta hydrolase fold-4 domain containing protein [Rhodosporidium toruloides NP11]	Up	1.7281	1.73e-166
EVM0003388	COPII-coated vesicle protein SurF4/Erv29 [Rhodosporidium toruloides NP11]	Up	1.72809	1e-209
EVM0006157	ATP-dependent DNA helicase 2 subunit 1 [Rhodosporidium toruloides NP11]	Up	1.72777	0
EVM0000093	calcium-binding EF-hand domain-containing protein [Rhodosporidium toruloides NP11]	Up	1.7256	1.04e-286
EVM0002638	MFS polyamine transporter [Rhodosporidium toruloides NP11]	Down	-2.69357	2.83e-245
EVM0000876	protein of bacterial rhodopsin family [Rhodosporidium toruloides NP11]	Up	1.72372	2.64e-27
EVM0002045	glyoxal oxidase [Rhodosporidium toruloides NP11]	Down	-2.69132	0
EVM0002589	secretory pathway protein Ssp120 [Rhodosporidium toruloides NP11]	Up	1.7231	0
EVM0004701	histone-lysine N-methyltransferase SUV420H [Rhodosporidium toruloides NP11]	Up	1.72181	0
EVM0003041	hypothetical protein M413DRAFT_76503 [Hebeloma cylindrosporum h7]	Down	-2.68742	0
EVM0004168	serine/threonine protein kinase [Rhodosporidium toruloides NP11]	Down	-2.68357	6.07e-05
EVM0007438	hypothetical protein RHTO_00953 [Rhodosporidium toruloides NP11]	Up	1.72064	5.72e-10
EVM0008164	hypothetical protein RHTO_06624 [Rhodosporidium toruloides NP11]	Down	-2.68087	2.8e-29
EVM0005694	hypothetical protein RHTO_07552 [Rhodosporidium toruloides NP11]	Up	1.71801	1.14e-36
EVM0003430	putative TfdA family taurine dioxygenase [Rhodotorula glutinis ATCC 204091]	Down	-2.67693	0
EVM0001646	outer membrane protein, IML2, mitochondrial/Tetratricopeptide repeat protein 39 [Rhodosporidium toruloides NP11]	Up	1.71767	0
EVM0005154	6-coumarate-CoA ligase [Rhodosporidium toruloides NP11]	Up	1.71565	3.63e-206
EVM0007664	ISWI chromatin-remodeling complex ATPase ISW2 [Rhodotorula glutinis ATCC 204091]	Up	1.7151	3.84e-76
EVM0000102	NifU-like protein [Rhodosporidium toruloides NP11]	Up	1.71458	0
EVM0006613	Major Facilitator Superfamily protein [Rhodosporidium toruloides NP11]	Down	-2.67627	0
EVM0003206	SNARE and Phox domain containing protein [Rhodosporidium toruloides NP11]	Up	1.7127	1.55e-154
EVM0006382	snoRNP protein, H/ACA ribonucleoprotein complex subunit 1, GAR1 [Rhodosporidium toruloides NP11]	Up	1.70625	7.42e-262
EVM0004031	NA	Down	-2.67218	7.12e-10
EVM0002516	xanthine dehydrogenase/oxidase [Rhodosporidium toruloides NP11]	Up	1.70435	0
EVM0007772	branched-chain amino acid aminotransferase [Rhodosporidium toruloides NP11]	Up	1.70365	0
EVM0002307	ribonucleoside-diphosphate reductase subunit M2 [Rhodosporidium toruloides NP11]	Down	-2.66969	5.4e-44
EVM0003568	hypothetical protein RHTO_04061 [Rhodosporidium toruloides NP11]	Up	1.70295	2.41e-119
EVM0000707	3-(3-hydroxy-phenyl)propionate hydroxylase [Rhodosporidium toruloides NP11]	Up	1.7027	0
EVM0005428	ammonium transmembrane transporter [Rhodosporidium toruloides NP11]	Down	-2.6552	7.11e-05
EVM0008094	GMP synthase [Rhodosporidium toruloides NP11]	Up	1.70244	1.16e-273
EVM0008257	ribosomal RNA assembly protein mis3 [Rhodosporidium toruloides NP11]	Up	1.70193	9.29e-21
EVM0004381	SAP30-binding protein, transcriptional regulator protein HCNGP [Rhodosporidium toruloides NP11]	Up	1.70092	1.8e-148
EVM0006780	hypothetical protein MVLG_01944 [Microbotryum violaceum p1A1 Lamole]	Up	1.69957	0
EVM0003360	Hmg20b-like protein [Rhodosporidium toruloides NP11]	Up	1.69887	0
EVM0007900	NA	Down	-2.64642	0
EVM0006698	fumarylacetoacetate hydrolase [Rhodosporidium diobovatum]	Up	1.69798	5.49e-193
EVM0001330	duf895 domain membrane protein [Colletotrichum orbiculare MAFF 240422]	Down	-2.62707	7.1e-47
EVM0002083	dihydrodiol dehydrogenase / D-xylose 2-dehydrogenase (NADP) [Rhodosporidium toruloides NP11]	Up	1.6953	1.45e-191
EVM0004538	DNA mismatch repair protein MSH3 [Rhodosporidium toruloides NP11]	Up	1.69357	0
EVM0008332	beta-glucosidase, glycoside hydrolase family 3 protein [Rhodosporidium toruloides NP11]	Up	1.69284	0
EVM0001390	beta-lactamase [Rhodosporidium toruloides NP11]	Up	1.6925	4.6e-45
EVM0004986	hypothetical protein RTG_00831 [Rhodotorula glutinis ATCC 204091]	Up	1.69078	6.46e-152
EVM0003920	NA	Up	1.68985	6.85e-29
BGI_novel_G000039	NA	Down	-2.62043	3.05e-07
EVM0005887	glycerol:H+ symporter Gup1 [Rhodosporidium toruloides NP11]	Up	1.68957	4.17e-171
EVM0003998	6-phosphofructo-2-kinase / fructose-2,6-bisphosphatase [Rhodosporidium toruloides NP11]	Up	1.68163	0
EVM0007816	enoyl-CoA hydratase/isomerase family protein [Rhodosporidium toruloides NP11]	Up	1.68104	0
BGI_novel_G000004	NA	Up	1.68077	1.21e-148
EVM0005437	protein phosphatase inhibitor 2 [Rhodosporidium toruloides NP11]	Up	1.6803	0
EVM0006074	NA	Down	-2.61337	2.07e-08
EVM0003801	hypothetical protein MVLG_00476 [Microbotryum violaceum p1A1 Lamole]	Up	1.68005	0
EVM0005248	NA	Up	1.67878	0
EVM0002223	RNA binding protein [Rhodotorula glutinis ATCC 204091]	Up	1.67583	0
EVM0004008	hypothetical protein RHTO_07937 [Rhodosporidium toruloides NP11]	Up	1.67572	1.56e-153
EVM0003118	monooxygenase [Rhodosporidium toruloides NP11]	Down	-2.61156	5.25e-222
EVM0004297	cyanamide hydratase [Punctularia strigosozonata HHB-11173 SS5]	Up	1.67419	0
EVM0005701	hypothetical protein RHTO_03514 [Rhodosporidium toruloides NP11]	Down	-2.60527	2.55e-35
EVM0000634	RHTO0S15e01508g1_1 [Rhodosporidium toruloides]	Down	-2.60441	3.88e-77
EVM0006981	hypothetical protein RHTO_02753 [Rhodosporidium toruloides NP11]	Down	-2.60188	3.71e-11
EVM0000814	RHTO0S09e05534g1_1 [Rhodosporidium toruloides]	Up	1.67189	0
EVM0002383	Kelch-type beta propeller domain containing protein [Rhodosporidium toruloides NP11]	Down	-2.60009	1.76e-81
EVM0005235	fungal specific transcription factor [Rhodosporidium toruloides NP11]	Down	-2.58481	2.69e-16
EVM0007253	NA	Down	-2.58186	2.5e-58
EVM0002478	hypothetical protein RHTO_06340 [Rhodosporidium toruloides NP11]	Up	1.67051	0
EVM0006871	hypothetical protein RHTO_05598 [Rhodosporidium toruloides NP11]	Up	1.66827	2.25e-109
EVM0002380	RHTO0S08e02432g1_1 [Rhodosporidium toruloides]	Up	1.66669	0
EVM0007834	hypothetical protein RTG_00828 [Rhodotorula glutinis ATCC 204091]	Up	1.66606	1.86e-189
EVM0004533	ATP-dependent RNA helicase eIF4A [Phytophthora parasitica INRA-310]	Down	-2.57269	0
EVM0001739	hypothetical protein PHACADRAFT_184086 [Phanerochaete carnosa HHB-10118-sp]	Up	1.66604	0
EVM0004233	hypothetical protein RHTO_02256 [Rhodosporidium toruloides NP11]	Up	1.6609	2.34e-229
EVM0000037	hypothetical protein RHTO_05068 [Rhodosporidium toruloides NP11]	Up	1.65758	0
EVM0003159	hypothetical protein MVLG_03834 [Microbotryum violaceum p1A1 Lamole]	Down	-2.56726	2.46e-307
EVM0007684	bleomycin hydrolase [Rhodosporidium toruloides NP11]	Up	1.65692	3.9e-280
EVM0005121	G protein alpha subunit [Rhodosporidium toruloides NP11]	Down	-2.56435	0
EVM0006633	RHTO0S05e07470g1_1 [Rhodosporidium toruloides]	Up	1.65683	0
EVM0001951	RHTO0S03e12200g1_1 [Rhodosporidium toruloides]	Up	1.65466	4.64e-300
EVM0007952	putative phosphomannomutase [Rhodotorula mucilaginosa]	Down	-2.56242	0
EVM0000266	NA	Up	1.65405	6.61e-24
EVM0007850	FAD dependent oxidoreductase [Rhodosporidium toruloides NP11]	Up	1.65259	0
EVM0001740	RHTO0S09e06414g1_1 [Rhodosporidium toruloides]	Down	-2.55366	3.34e-51
EVM0003719	hypothetical protein MVLG_06055 [Microbotryum violaceum p1A1 Lamole]	Up	1.65111	0
EVM0002024	MFS transporter, allantoate permease [Rhodosporidium toruloides NP11]	Down	-2.54828	7.29e-07
EVM0006719	pre-mRNA-splicing factor CDC5/CEF1 [Rhodosporidium toruloides NP11]	Up	1.64998	0
EVM0008315	alpha-1,3-glucosyltransferase, glycosyltransferase family 57 protein [Rhodosporidium toruloides NP11]	Up	1.64996	0
EVM0007787	two-component system, OmpR family, sensor histidine kinase VicK [Rhodosporidium toruloides NP11]	Up	1.64751	0
EVM0005134	aldehyde dehydrogenase [Rhodosporidium toruloides NP11]	Up	1.64564	5.89e-250
EVM0006940	Serine/arginine repetitive matrix protein 2 [Rhodotorula glutinis ATCC 204091]	Up	1.64548	3.41e-204
EVM0003616	Proteophosphoglycan ppg4 [Rhodotorula glutinis ATCC 204091]	Up	1.64418	8.1e-118
EVM0003866	RHTO0S08e00210g1_1 [Rhodosporidium toruloides]	Up	1.64401	5.7e-57
EVM0001031	hypothetical protein RHTO_02027 [Rhodosporidium toruloides NP11]	Up	1.64401	0.000600417
EVM0004497	COBW domain containing protein 2 [Rhodosporidium toruloides NP11]	Up	1.64275	5.32e-185
EVM0007937	voltage-gated chloride channel [Rhodosporidium toruloides NP11]	Up	1.64193	0
EVM0002188	Endonuclease relaxase, MobA/VirD2 family protein [Rhodosporidium toruloides NP11]	Up	1.6414	0
EVM0004463	Cell wall surface anchor family protein [Rhodotorula glutinis ATCC 204091]	Up	1.63814	0
EVM0003460	transcription factor TFIIIC complex subunit Tfc6 [Rhodosporidium toruloides NP11]	Up	1.63738	5.07e-301
EVM0001505	tropine dehydrogenase [Rhodosporidium toruloides NP11]	Up	1.63581	2.4e-236
EVM0000142	peroxisomal membrane protein pex16 [Rhodosporidium toruloides NP11]	Up	1.63318	1.96e-125
EVM0006136	Transcription initiation factor tfiid 55 kDa subunit [Rhodotorula glutinis ATCC 204091]	Up	1.63211	0
EVM0004713	alpha-glucosidase, glycoside hydrolase family 13 protein [Rhodosporidium toruloides NP11]	Down	-2.5432	0
EVM0005102	glycosyltransferase family 4 protein [Rhodosporidium toruloides NP11]	Up	1.63177	1.59e-16
EVM0003064	NA	Up	1.63021	3.69e-05
EVM0007047	hypothetical protein GALMADRAFT_231411 [Galerina marginata CBS 339.88]	Up	1.62979	9.02e-264
EVM0000846	NA	Down	-2.5359	1.11e-05
EVM0005158	hypothetical protein RTG_00748 [Rhodotorula glutinis ATCC 204091]	Up	1.62673	4.1e-108
EVM0007380	ubiquitin-conjugating enzyme E2 Q [Rhodosporidium toruloides NP11]	Up	1.62666	0
EVM0005986	cell cycle checkpoint control protein RAD9A [Rhodosporidium toruloides NP11]	Up	1.62576	1.81e-104
EVM0001713	Mediator complex, subunit Med12 [Rhodosporidium toruloides NP11]	Up	1.62465	2.41e-06
EVM0004731	beta subunit of the sec61p er translocation complex (sec61p-sss1p-sbh1p) [Rhodosporidium toruloides NP11]	Up	1.62262	3.09e-107
EVM0007657	acyl-CoA dehydrogenase [Rhodosporidium toruloides NP11]	Up	1.62138	0
EVM0007460	quinone oxidoreductase [Rhodosporidium toruloides NP11]	Down	-2.51597	0
EVM0001214	NA	Down	-2.51081	4.49e-13
EVM0001817	hypothetical protein RTG_02455 [Rhodotorula glutinis ATCC 204091]	Up	1.62	9.12e-227
EVM0002690	transcription initiation factor TFIIF subunit alpha [Rhodosporidium toruloides NP11]	Up	1.61972	0
EVM0002547	NA	Down	-2.51016	0
EVM0007721	amino acid transporter [Rhodosporidium toruloides NP11]	Down	-2.49596	4.67e-299
EVM0003469	Proteophosphoglycan 5 [Rhodotorula glutinis ATCC 204091]	Up	1.61944	0
EVM0003537	RHTO0S07e03092g1_1 [Rhodosporidium toruloides]	Up	1.61891	0
EVM0003426	catechol 1,2-dioxygenase [Rhodosporidium toruloides NP11]	Up	1.61791	2.27e-240
EVM0005791	DNA repair and recombination protein RAD54 [Rhodosporidium toruloides NP11]	Down	-2.49473	8.94e-42
EVM0005361	xylitol dehydrogenase [Rhodotorula graminis]	Up	1.61688	0
EVM0002128	zinc alcohol dehydrogenase [Rhodosporidium toruloides NP11]	Up	1.61595	0
EVM0005084	phosphoglycerate mutase family protein [Rhodosporidium toruloides NP11]	Down	-2.49297	1.64e-235
EVM0007777	protein of glucose/ribitol dehydrogenase family [Rhodosporidium toruloides NP11]	Up	1.61543	1.89e-126
EVM0007238	NA	Down	-2.4917	9.04e-11
EVM0005802	37S ribosomal protein mrp17 [Rhodosporidium toruloides NP11]	Down	-2.4777	6.9e-123
EVM0005993	DNA primase small subunit [Rhodosporidium toruloides NP11]	Up	1.61273	3.19e-68
EVM0006387	Proteophosphoglycan ppg4 [Rhodotorula glutinis ATCC 204091]	Up	1.61192	1.89e-281
EVM0007176	Patatin/Phospholipase A2-like protein [Penicillium expansum]	Up	1.61172	2.5e-16
EVM0007108	peptidase C19, ubiquitin carboxyl-terminal hydrolase 2 [Rhodosporidium toruloides NP11]	Up	1.60992	7.34e-107
EVM0007251	splicing factor 3B subunit 2 [Rhodosporidium toruloides NP11]	Up	1.6095	5.25e-166
EVM0005990	hypothetical protein AN2162.2 [Aspergillus nidulans FGSC A4]	Down	-2.47047	1.06e-44
EVM0004046	hypothetical protein RHTO_02211 [Rhodosporidium toruloides NP11]	Up	1.60851	3.61e-91
EVM0004686	proton-dependent oligopeptide transporter, POT family [Rhodosporidium toruloides NP11]	Up	1.60751	0
EVM0001103	tRNA A64-2&apos;-O-ribosylphosphate transferase [Rhodosporidium toruloides NP11]	Up	1.60423	5.81e-73
EVM0000309	NA	Down	-2.46754	7.88e-14
EVM0006277	hypothetical protein RHTO_04344 [Rhodosporidium toruloides NP11]	Up	1.6042	1.99e-26
EVM0001862	RHTO0S12e01024g1_1 [Rhodosporidium toruloides]	Up	1.60386	3.86e-12
EVM0006497	Proteophosphoglycan 5 [Rhodotorula glutinis ATCC 204091]	Up	1.60379	0
EVM0004945	choline kinase [Rhodosporidium toruloides NP11]	Up	1.59817	9.62e-59
EVM0002660	vacuolar calcium ion transporter h(+) exchanger [Rhodosporidium toruloides NP11]	Down	-2.46469	0
EVM0006810	ribosomal protein L1 superfamily protein [Rhodosporidium toruloides NP11]	Up	1.59755	0
EVM0001824	F-box domain containing protein [Rhodosporidium toruloides NP11]	Up	1.59735	6.83e-56
EVM0005047	zinc-binding oxidoreductase ToxD [Rhodosporidium toruloides NP11]	Down	-2.46315	0
EVM0002169	UDP-glucose 6-dehydrogenase [Rhodosporidium toruloides NP11]	Down	-2.45814	3.31e-299
EVM0001227	myo-inositol 2-dehydrogenase [Rhodosporidium toruloides NP11]	Up	1.59694	1.05e-47
EVM0000442	WW/Rsp5/WWP domain containing protein [Rhodosporidium toruloides NP11]	Up	1.59502	0
EVM0005908	hypothetical protein MVLG_06195 [Microbotryum violaceum p1A1 Lamole]	Up	1.59471	5.03e-70
EVM0007934	peroxisomal biogenesis factor 5 [Rhodosporidium toruloides NP11]	Up	1.59455	0
EVM0001662	galactose-proton symport [Rhodosporidium toruloides NP11]	Up	1.59426	1.28e-205
EVM0006729	protein of heat shock protein DnaJ family [Rhodosporidium toruloides NP11]	Down	-2.45109	1.12e-29
EVM0006206	hypothetical protein RTG_01393 [Rhodotorula glutinis ATCC 204091]	Up	1.59269	0
EVM0002099	hypothetical protein RHTO_06444 [Rhodosporidium toruloides NP11]	Up	1.59076	2.13e-65
EVM0008210	SAM domain protein [Rhodosporidium toruloides NP11]	Up	1.58669	0
EVM0005749	myo-inositol-1(or 4)-monophosphatase [Rhodosporidium toruloides NP11]	Up	1.58588	4.17e-230
EVM0000472	--	Down	-2.4418	1.99e-82
EVM0007457	RHTO0S02e10990g1_1 [Rhodosporidium toruloides]	Up	1.5852	0
EVM0002905	aldehyde dehydrogenase, mitochondrial [Rhodosporidium toruloides NP11]	Up	1.58512	8.27e-170
EVM0004775	serine-type endopeptidase [Rhodosporidium toruloides NP11]	Up	1.5843	0
EVM0000076	alpha/beta fold family hydrolase [Rhodosporidium toruloides NP11]	Up	1.58301	2.69e-140
EVM0002296	WW/Rsp5/WWP domain containing protein [Rhodosporidium toruloides NP11]	Up	1.5798	3.88e-277
EVM0007712	hypothetical protein RHTO_01012 [Rhodosporidium toruloides NP11]	Up	1.57895	0
EVM0004597	NA	Up	1.57842	8.36e-07
EVM0002394	TPR-repeat containing protein [Rhodosporidium toruloides NP11]	Up	1.57747	1.61e-158
EVM0004913	heat shock protein HSS1 [Puccinia graminis f. sp. tritici CRL 75-36-700-3]	Down	-2.4393	0
EVM0007286	SUMO-activating enzyme subunit 1 [Rhodosporidium toruloides NP11]	Up	1.57701	0
EVM0002753	C6 transcription factor [Rhodosporidium toruloides NP11]	Up	1.57666	6.41e-173
EVM0000781	hypothetical protein RTG_01528 [Rhodotorula glutinis ATCC 204091]	Up	1.57663	4.41e-274
EVM0004366	metal homeostatis protein bsd2 [Rhodosporidium toruloides NP11]	Up	1.576	0
EVM0002281	Rab family GTPase [Rhodosporidium toruloides NP11]	Up	1.57524	0
EVM0002659	DNA repair protein rad50 [Rhodosporidium toruloides NP11]	Up	1.5752	0
EVM0003490	RHTO0S04e05050g1_1 [Rhodosporidium toruloides]	Up	1.57418	2.99e-173
EVM0001257	peroxisomal biogenesis factor 11 [Rhodosporidium toruloides NP11]	Up	1.57413	6.32e-290
EVM0000521	hypothetical protein RHTO_07597 [Rhodosporidium toruloides NP11]	Up	1.57365	1.28e-258
EVM0005448	ER to Golgi transport protein yif1 [Rhodosporidium toruloides NP11]	Up	1.57061	2.38e-157
EVM0004344	hypothetical protein RHTO_05780 [Rhodosporidium toruloides NP11]	Up	1.57015	1.79e-05
EVM0004672	NA	Down	-2.4328	3.42e-11
EVM0004738	nucleotide binding protein, PINc domain protein [Rhodosporidium toruloides NP11]	Up	1.57007	1.53e-163
EVM0008102	NA	Down	-2.4328	2.64e-05
EVM0003531	hypothetical protein RHTO_03477 [Rhodosporidium toruloides NP11]	Down	-2.42488	0
EVM0000764	glycoside hydrolase family 18 protein [Rhodosporidium toruloides NP11]	Up	1.57006	1.46e-06
EVM0002875	ribonuclease H2 subunit A [Rhodosporidium toruloides NP11]	Up	1.57001	5.85e-14
EVM0006673	RHTO0S07e06546g1_1 [Rhodosporidium toruloides]	Up	1.56994	0
EVM0001855	NA	Down	-2.41211	0
EVM0002031	histone-lysine N-methyltransferase SETD1 [Rhodosporidium toruloides NP11]	Up	1.56755	1.55e-193
EVM0000610	hypothetical protein RTG_02241 [Rhodotorula glutinis ATCC 204091]	Down	-2.40734	1.65e-238
EVM0001418	DUF21 and CBS domain containing protein [Rhodosporidium toruloides NP11]	Up	1.56753	0
EVM0000703	TPR-repeat containing protein [Rhodosporidium toruloides NP11]	Up	1.56637	0
EVM0007280	RHTO0S07e05930g1_1 [Rhodosporidium toruloides]	Up	1.5661	7.43e-29
EVM0006236	KH domain protein [Rhodosporidium toruloides NP11]	Up	1.56515	0
EVM0002000	hypothetical protein RHTO_06382 [Rhodosporidium toruloides NP11]	Up	1.56494	1.37e-09
EVM0000972	RHTO0S16e01706g1_1 [Rhodosporidium toruloides]	Up	1.56444	4.75e-307
EVM0006922	MFS transporter [Rhodosporidium toruloides NP11]	Down	-2.40584	9.8e-14
EVM0005080	mitochondrial ribosomal protein subunit Rsm25 [Rhodosporidium toruloides NP11]	Down	-2.40558	2.03e-27
EVM0005638	Proteophosphoglycan ppg4 [Rhodotorula glutinis ATCC 204091]	Up	1.56393	0
EVM0007935	Arrestin-like, N-terminal and Immunoglobulin E-set domain protein [Rhodosporidium toruloides NP11]	Up	1.56309	2.48e-06
EVM0008093	RHTO0S23e02212g1_1 [Rhodosporidium toruloides]	Up	1.56275	3.42e-191
EVM0005277	Endonuclease/exonuclease/phosphatase domain-containing protein [Rhodosporidium toruloides NP11]	Up	1.56244	1.25e-22
EVM0008460	hypothetical protein RHTO_04277 [Rhodosporidium toruloides NP11]	Down	-2.40038	4.18e-07
EVM0000692	Cyclin-dependent protein kinase inhibitor [Rhodotorula glutinis ATCC 204091]	Up	1.56198	2.48e-09
EVM0003239	WW/Rsp5/WWP domain containing protein [Rhodosporidium toruloides NP11]	Up	1.56168	7.25e-189
EVM0006781	protein-ER retention-related protein [Rhodosporidium toruloides NP11]	Up	1.56106	1.07e-110
EVM0005907	hypothetical protein PLEOSDRAFT_1095075 [Pleurotus ostreatus PC15]	Up	1.56082	2.13e-79
EVM0002972	meiosis protein Mei2 [Rhodosporidium toruloides NP11]	Up	1.55852	2.5e-15
EVM0007786	hypothetical protein RHTO_01753 [Rhodosporidium toruloides NP11]	Up	1.55815	9.81e-08
EVM0003193	bloom syndrome protein [Rhodosporidium toruloides NP11]	Up	1.55744	1.91e-49
EVM0004189	MFS multidrug transporter [Rhodosporidium toruloides NP11]	Down	-2.39989	3.85e-125
EVM0001209	hypothetical protein RTG_01091 [Rhodotorula glutinis ATCC 204091]	Up	1.55288	6e-125
EVM0006689	hypothetical protein RHTO_07130 [Rhodosporidium toruloides NP11]	Up	1.55133	0
EVM0005151	DNA repair protein RAD51 [Rhodosporidium toruloides NP11]	Down	-2.39894	2.13e-86
BGI_novel_G000054	NA	Up	1.5512	1.59e-160
EVM0004265	RHTO0S05e04478g1_1 [Rhodosporidium toruloides]	Down	-2.39682	8.37e-35
EVM0005500	dual-specificity tyrosine-(Y)-phosphorylation regulated kinase [Rhodosporidium toruloides NP11]	Up	1.55096	0
EVM0003562	RING finger domain-containing protein [Rhodotorula glutinis ATCC 204091]	Up	1.55076	0
EVM0008262	MFS general substrate transporter [Gloeophyllum trabeum ATCC 11539]	Down	-2.38767	0
EVM0002286	pre-mRNA-processing factor 8 [Rhodosporidium toruloides NP11]	Up	1.5505	1.12e-05
EVM0003150	MFS efflux transporter [Rhodosporidium toruloides NP11]	Up	1.54948	0
EVM0004822	RHTO0S04e01486g1_1 [Rhodosporidium toruloides]	Up	1.54876	0
EVM0007344	NA	Down	-2.38682	0
EVM0005955	mating pheromone receptor a2 [Rhodosporidium kratochvilovae]	Down	-2.38504	3.49e-55
EVM0001471	ATP-dependent helicase STH1/SNF2 [Rhodosporidium toruloides NP11]	Up	1.54832	0
EVM0005279	leucine rich repeat domain containing protein [Rhodosporidium toruloides NP11]	Up	1.54831	6.38e-251
EVM0007590	NADPH oxidase isoform 1 [Rhodosporidium toruloides NP11]	Up	1.54686	9.01e-226
EVM0006587	RHTO0S01e16908g1_1 [Rhodosporidium toruloides]	Up	1.5467	4.96e-116
EVM0002005	glycoside hydrolase family 18 protein [Rhodosporidium toruloides NP11]	Up	1.54618	2.65e-23
EVM0006560	meiosis-specific protein HOP1 [Rhodosporidium toruloides NP11]	Up	1.5454	1.92e-267
EVM0007504	peroxisomal membrane protein pex16 [Rhodosporidium toruloides NP11]	Up	1.54455	4.65e-85
EVM0006628	NA	Down	-2.38102	0
EVM0000104	NA	Up	1.54448	3.8e-05
EVM0002602	NA	Up	1.54448	0.000199074
EVM0005816	electron-transferring-flavoprotein dehydrogenase [Rhodosporidium toruloides NP11]	Up	1.54324	0
EVM0004940	molecular chaperone HtpG [Rhodosporidium toruloides NP11]	Down	-2.37753	0
EVM0000057	hypothetical protein DICSQDRAFT_158433 [Dichomitus squalens LYAD-421 SS1]	Up	1.54213	3.37e-85
EVM0006857	bifunctional polynucleotide phosphatase/kinase [Rhodosporidium toruloides NP11]	Up	1.5409	1.4e-149
EVM0006543	alpha-ketoglutarate dependent taurine dioxygenase [Rhodosporidium toruloides NP11]	Down	-2.37509	4.33e-33
EVM0005995	hypothetical protein RTG_01683 [Rhodotorula glutinis ATCC 204091]	Up	1.54086	6.18e-22
EVM0005316	protein CWC15 [Rhodosporidium toruloides NP11]	Up	1.54051	3.86e-157
EVM0004526	hypothetical protein RHTO_07459 [Rhodosporidium toruloides NP11]	Up	1.53702	7.57e-268
EVM0004742	hypothetical protein RHTO_03142 [Rhodosporidium toruloides NP11]	Up	1.53701	0
EVM0004136	hypothetical protein RHTO_01242 [Rhodosporidium toruloides NP11]	Up	1.53691	6.16e-05
EVM0007655	Glycoside hydrolase, superfamily [Rhodosporidium toruloides NP11]	Down	-2.36351	3.76e-274
EVM0001895	Glycoside Hydrolase Family 16 protein, CBM8 containing [Rhodosporidium toruloides NP11]	Up	1.53469	0
EVM0003851	aminomethyltransferase [Rhodosporidium toruloides NP11]	Up	1.53257	4.41e-246
EVM0008464	inhibitor of growth protein 4 [Rhodosporidium toruloides NP11]	Up	1.5322	4.53e-284
EVM0005489	Proteophosphoglycan ppg4 [Rhodotorula glutinis ATCC 204091]	Up	1.53215	6.04e-229
EVM0002732	glutaminase GtaA [Rhodosporidium toruloides NP11]	Up	1.53149	6.1e-93
EVM0000354	NA	Up	1.53067	6.59e-05
EVM0003483	hypothetical protein RHTO_00596 [Rhodosporidium toruloides NP11]	Up	1.52864	4.84e-12
EVM0003986	Proteophosphoglycan ppg4 [Rhodotorula glutinis ATCC 204091]	Down	-2.35532	1.75e-17
EVM0001017	Drp1p [Rhodotorula glutinis ATCC 204091]	Up	1.52846	9.4e-78
EVM0007262	Mepce protein [Rhodosporidium toruloides NP11]	Up	1.52812	2.05e-252
EVM0001870	kinase-like protein [Fomitiporia mediterranea MF3/22]	Down	-2.34545	7.44e-14
EVM0008124	zinc finger, RING-CH-type protein [Rhodosporidium toruloides NP11]	Up	1.52793	3.08e-46
EVM0004543	hypothetical protein M422DRAFT_223007 [Sphaerobolus stellatus SS14]	Down	-2.34421	1.09e-52
EVM0004829	hypothetical protein RHTO_00626 [Rhodosporidium toruloides NP11]	Up	1.52733	0
EVM0008166	nuclear pore complex protein Nup62 [Rhodosporidium toruloides NP11]	Up	1.52721	1.34e-262
EVM0002532	UDP-glucose:glycoprotein glucosyltransferase [Rhodosporidium toruloides NP11]	Down	-2.33886	0
EVM0003479	MFS transporter, allantoate permease [Rhodosporidium toruloides NP11]	Down	-2.33327	1.02e-36
EVM0001938	hypothetical protein RHTO_05189 [Rhodosporidium toruloides NP11]	Up	1.52657	1.67e-07
EVM0004158	RhoA GTPase effector DIA/Diaphanous [Rhodosporidium toruloides NP11]	Up	1.52654	0
EVM0007810	RNA-binding protein [Rhodosporidium toruloides NP11]	Up	1.52384	5.35e-249
EVM0007703	Proteophosphoglycan ppg4 [Rhodotorula glutinis ATCC 204091]	Up	1.52253	0
EVM0003081	hypothetical protein RHTO_05252 [Rhodosporidium toruloides NP11]	Up	1.52243	2.12e-246
EVM0007201	putative Mitochondrion protein [Rhodotorula glutinis ATCC 204091]	Up	1.52216	4.71e-82
EVM0008432	GCN5-related N-acetyltransferase (GNAT) family protein [Rhodosporidium toruloides NP11]	Up	1.52205	1.3e-37
EVM0008141	hypothetical protein RHTO_03353 [Rhodosporidium toruloides NP11]	Down	-2.33134	2.69e-278
EVM0000315	replication factor C subunit 2 [Rhodosporidium toruloides NP11]	Up	1.52099	1.38e-115
EVM0007980	RHTO0S07e07954g1_1 [Rhodosporidium toruloides]	Up	1.51946	7.85e-152
EVM0000101	hypothetical protein RHTO_02572 [Rhodosporidium toruloides NP11]	Up	1.51902	3.99e-185
EVM0004605	hypothetical protein MVLG_05891 [Microbotryum violaceum p1A1 Lamole]	Up	1.51871	0
EVM0004307	NA	Down	-2.31757	2.29e-140
EVM0005412	stomatin family protein [Rhodosporidium toruloides NP11]	Up	1.51796	0
EVM0000318	multi-sensor hybrid histidine kinase [Rhodosporidium toruloides NP11]	Up	1.51784	0
EVM0008286	mitochondrial carrier protein [Rhodosporidium toruloides NP11]	Down	-2.31124	5.17e-30
EVM0005171	--	Up	1.51549	3.67e-105
EVM0000090	beta-keto acyl carrier reductase [Rhizoctonia solani 123E]	Up	1.51473	2.26e-17
EVM0006812	pentafunctional AROM polypeptide [Rhodosporidium toruloides NP11]	Up	1.51461	1.17e-160
EVM0007550	carnitine acyl carnitine carrier, mitochondrial [Rhodosporidium toruloides NP11]	Down	-2.30549	7.77e-164
EVM0000113	Pal1 cell morphology family protein [Rhodosporidium toruloides NP11]	Up	1.51384	0
EVM0003746	hypothetical protein RHTO_04960 [Rhodosporidium toruloides NP11]	Down	-2.3047	1.34e-16
EVM0001069	DUF1445 domain containing protein [Rhodosporidium toruloides NP11]	Up	1.5132	8.26e-52
EVM0004129	endosomal SPRY domain protein [Rhodosporidium toruloides NP11]	Up	1.51289	5.97e-257
EVM0002790	Inositol-3-phosphate synthase [Rhodotorula glutinis ATCC 204091]	Up	1.51197	0
EVM0003432	MFS sugar transporter [Rhodosporidium toruloides NP11]	Up	1.50838	0
EVM0002274	zinc finger, PHD-type protein [Rhodosporidium toruloides NP11]	Up	1.50818	3.23e-285
EVM0002445	Proteophosphoglycan ppg4 [Rhodotorula glutinis ATCC 204091]	Up	1.50726	0
EVM0005093	glyceronephosphate O-acyltransferase [Rhodosporidium toruloides NP11]	Up	1.50632	4.81e-90
EVM0004057	NA	Up	1.50625	0
EVM0006305	glutathione peroxidase [Rhodosporidium toruloides NP11]	Down	-2.29099	3.63e-177
EVM0000874	hypothetical protein RHTO_02189 [Rhodosporidium toruloides NP11]	Up	1.50542	7.27e-296
EVM0003843	putative dCMP deaminase [Rhodotorula glutinis ATCC 204091]	Up	1.50464	1.07e-34
EVM0004073	U4/U6 small nuclear ribonucleoprotein SNU13 [Rhodosporidium toruloides NP11]	Down	-2.29081	6.74e-200
EVM0006552	hypothetical protein RHTO_06583 [Rhodosporidium toruloides NP11]	Up	1.50423	1.27e-88
EVM0006883	SWI/SNF-related matrix-associated actin-dependent regulator of chromatin subfamily D [Rhodosporidium toruloides NP11]	Up	1.50343	6.2e-264
EVM0004119	voltage-gated potassium channel beta-2 subunit [Rhodosporidium toruloides NP11]	Down	-2.28123	0
EVM0005537	peroxisomal protein [Rhodosporidium toruloides NP11]	Up	1.50288	5.9e-34
EVM0004132	methylated-DNA-protein-cysteine methyltransferase related protein [Rhodosporidium toruloides NP11]	Up	1.49849	1.9e-102
EVM0005769	glycoside hydrolase family 26 protein [Rhodosporidium toruloides NP11]	Down	-2.27222	1.59e-119
EVM0006172	Proteophosphoglycan ppg4 [Rhodotorula glutinis ATCC 204091]	Up	1.49828	5.41e-23
EVM0000224	transcription regulator [Rhodosporidium toruloides NP11]	Up	1.49717	1.7e-275
EVM0005590	hypothetical protein DACRYDRAFT_119201 [Dacryopinax sp. DJM-731 SS1]	Up	1.49591	1.52e-101
BGI_novel_G000034	NA	Up	1.49575	0
EVM0003698	3-hydroxyacyl-CoA dehyrogenase [Rhodosporidium toruloides NP11]	Up	1.49567	0
EVM0002868	ubiquitin carboxyl-terminal hydrolase 25/28 [Rhodosporidium toruloides NP11]	Up	1.49467	0
EVM0003690	RHTO0S06e09450g1_1 [Rhodosporidium toruloides]	Down	-2.27212	0
EVM0002410	RHTO0S06e09450g1_1 [Rhodosporidium toruloides]	Down	-2.27027	0
EVM0003402	putative pterin-4-alpha-carbinolamine dehydratase [Rhodotorula glutinis ATCC 204091]	Up	1.4915	3.44e-100
EVM0005658	DUF985 and Cupin, RmlC-type domain protein [Rhodosporidium toruloides NP11]	Down	-2.26688	1.33e-108
EVM0001179	RHTO0S08e03048g1_1 [Rhodosporidium toruloides]	Up	1.49133	0
EVM0004952	clock controlled protein [Rhodosporidium toruloides NP11]	Up	1.49111	0
EVM0006096	NA	Down	-2.26288	0.000655098
EVM0008097	hypothetical protein BOTBODRAFT_26587 [Botryobasidium botryosum FD-172 SS1]	Up	1.49087	6.19e-32
EVM0004710	BSD domain protein [Rhodosporidium toruloides NP11]	Up	1.49041	0
EVM0006410	hypothetical protein RHTO_02967 [Rhodosporidium toruloides NP11]	Down	-2.25429	1.17e-246
EVM0004745	G2/M transition checkpoint protein Sum2 [Rhodosporidium toruloides NP11]	Up	1.48785	4.05e-277
EVM0004521	protein of XAP5 family [Rhodosporidium toruloides NP11]	Up	1.48748	1.61e-147
EVM0005233	Cactin [Rhodosporidium toruloides NP11]	Up	1.48606	0
EVM0000811	RHTO0S01e11496g1_1 [Rhodosporidium toruloides]	Up	1.48599	2.91e-237
EVM0006428	hypothetical protein RHTO_06349 [Rhodosporidium toruloides NP11]	Up	1.48598	1.68e-26
EVM0003332	AAA family ATPase [Rhodosporidium toruloides NP11]	Up	1.48505	4.33e-152
EVM0000087	Proteophosphoglycan 5 [Rhodotorula glutinis ATCC 204091]	Down	-2.25405	4.97e-66
EVM0004843	3-dehydroquinate synthase [Rhodosporidium toruloides NP11]	Up	1.48494	5.18e-68
EVM0000999	hypothetical protein RHTO_06212 [Rhodosporidium toruloides NP11]	Down	-2.24377	1.16e-31
EVM0004253	nitrogen assimilation transcription factor [Rhodosporidium toruloides NP11]	Up	1.4824	3.04e-305
EVM0001204	actin-bundling protein [Rhodosporidium toruloides NP11]	Up	1.48237	7.52e-285
EVM0007241	Zn(2)-C6 fungal-type transcription factor [Rhodosporidium toruloides NP11]	Up	1.4809	9.13e-158
EVM0008035	putative glycosyltransferase family 49 protein [Rhodosporidium toruloides NP11]	Down	-2.22866	1.27e-26
EVM0006039	Proteophosphoglycan ppg4 [Rhodotorula glutinis ATCC 204091]	Up	1.47963	0
EVM0007513	hypothetical protein RHTO_06144 [Rhodosporidium toruloides NP11]	Up	1.47929	3.23e-146
EVM0007920	hypothetical protein RHTO_03124 [Rhodosporidium toruloides NP11]	Up	1.47859	6.08e-32
EVM0002858	hypothetical protein RTG_01832 [Rhodotorula glutinis ATCC 204091]	Up	1.47765	1.15e-39
EVM0004165	SH4 domain protein [Rhodosporidium toruloides NP11]	Up	1.47654	1.71e-13
EVM0002838	hypothetical protein RTG_02225 [Rhodotorula glutinis ATCC 204091]	Up	1.47579	0
EVM0001140	hypothetical protein RHTO_05795 [Rhodosporidium toruloides NP11]	Up	1.47516	3.61e-287
EVM0006404	GDSL family lipase [Rhodosporidium toruloides NP11]	Up	1.47491	3.12e-267
EVM0007086	NA	Up	1.47427	4.77e-240
EVM0008116	Ricin B-related lectin domain protein [Rhodosporidium toruloides NP11]	Down	-2.21671	2.37e-180
EVM0003587	hypothetical protein MVLG_04904 [Microbotryum violaceum p1A1 Lamole]	Up	1.47409	4.4e-38
EVM0006000	NA	Up	1.47234	1.31e-52
EVM0003982	retroelement protein [Rhodosporidium toruloides NP11]	Up	1.47061	6.58e-236
EVM0006615	delta-9 fatty acid desaturase [Rhodosporidium toruloides NP11]	Down	-2.21608	0
EVM0003924	F-box domain contaning protein [Rhodosporidium toruloides NP11]	Up	1.46935	3.59e-05
EVM0002782	hypothetical protein RTG_00572 [Rhodotorula glutinis ATCC 204091]	Up	1.46863	1.65e-10
EVM0006674	MFS monosaccharide transporter [Rhodosporidium toruloides NP11]	Down	-2.21257	0
EVM0000726	Hydrophilic protein [Rhodotorula glutinis ATCC 204091]	Up	1.46821	3.62e-113
EVM0001684	Bestrophin/UPF0187 family protein [Rhodosporidium toruloides NP11]	Up	1.46779	0
EVM0000271	nuclear envelope, Cut8 family protein [Rhodosporidium toruloides NP11]	Up	1.46754	1.84e-207
EVM0001472	histone acetyltransferase mst2 [Rhodosporidium toruloides NP11]	Up	1.46584	5.36e-217
EVM0005387	GAF domain containing protein [Rhodosporidium toruloides NP11]	Down	-2.20802	1.43e-51
EVM0002207	N2227-like domain protein [Rhodosporidium toruloides NP11]	Down	-2.19664	7.66e-115
EVM0005426	hypothetical protein RTG_03231 [Rhodotorula glutinis ATCC 204091]	Up	1.46513	0
EVM0006446	putative BZIP transcription factor AtfA [Rhodotorula glutinis ATCC 204091]	Up	1.46506	3.31e-121
EVM0008154	hypothetical protein RHTO_03498 [Rhodosporidium toruloides NP11]	Down	-2.19636	1.63e-64
EVM0006652	protein of lipase, class 3 family [Rhodosporidium toruloides NP11]	Up	1.46364	8.78e-63
EVM0002978	hypothetical protein RTG_01517 [Rhodotorula glutinis ATCC 204091]	Up	1.46295	2.42e-247
EVM0001108	cytochrome c oxidase biogenesis protein Cmc1-like protein [Rhodosporidium toruloides NP11]	Down	-2.18888	3.17e-63
EVM0001283	minichromosome maintenance protein 6 [Rhodosporidium toruloides NP11]	Up	1.46187	1.87e-76
EVM0003501	dipeptidyl aminopeptidase [Rhodosporidium toruloides NP11]	Down	-2.18375	0
EVM0001826	glycoside hydrolase family 18 protein [Rhodosporidium toruloides NP11]	Down	-2.18059	4.58e-90
EVM0005532	arabinose-5-phosphate isomerase [Rhodosporidium toruloides NP11]	Down	-2.17979	1.58e-71
EVM0000473	hypothetical protein RTG_02457 [Rhodotorula glutinis ATCC 204091]	Up	1.46149	8.27e-13
EVM0003952	NA	Down	-2.17738	6.5e-47
EVM0006120	AMP-binding domain-containing protein [Rhodotorula glutinis ATCC 204091]	Up	1.45964	2.27e-38
EVM0006091	RHTO0S10e05622g1_1 [Rhodosporidium toruloides]	Down	-2.16872	1.77e-193
EVM0000480	hypothetical protein RTG_00085 [Rhodotorula glutinis ATCC 204091]	Down	-2.16607	8.93e-16
EVM0000150	cytochrome c [Rhodosporidium toruloides NP11]	Down	-2.15916	0
EVM0001306	hypothetical protein RHTO_00577 [Rhodosporidium toruloides NP11]	Up	1.45937	7.12e-119
EVM0000233	hypothetical protein RHTO_02051 [Rhodosporidium toruloides NP11]	Up	1.45487	1.87e-157
EVM0001899	Proteophosphoglycan 5 [Rhodotorula glutinis ATCC 204091]	Up	1.45121	0
EVM0002787	BRCT domain containing protein [Rhodosporidium toruloides NP11]	Up	1.44963	3.3e-37
EVM0002569	RHTO0S03e07954g1_1 [Rhodosporidium toruloides]	Up	1.44932	2.31e-09
EVM0003775	peptidase A1 family protein [Rhodosporidium toruloides NP11]	Down	-2.15904	2.34e-27
EVM0005636	NA	Down	-2.15235	1.11e-70
EVM0008358	hypothetical protein RHTO_00578 [Rhodosporidium toruloides NP11]	Up	1.44797	7.82e-94
EVM0002588	hypothetical protein RHTO_05084 [Rhodosporidium toruloides NP11]	Down	-2.15115	1.44e-108
EVM0002935	--	Down	-2.1504	2.49e-09
EVM0008346	NmrA-like domain containing protein [Rhodosporidium toruloides NP11]	Up	1.44762	1.26e-05
EVM0004121	CCCH finger DNA binding protein [Rhodosporidium toruloides NP11]	Up	1.44729	1.72e-145
EVM0005481	C6 transcription factor [Rhodosporidium toruloides NP11]	Up	1.44583	7.36e-304
EVM0005130	hypothetical protein RHTO_05966 [Rhodosporidium toruloides NP11]	Up	1.44576	4.69e-70
EVM0006965	heat shock protein/chaperonin [Rhodosporidium toruloides NP11]	Down	-2.14491	0
EVM0003257	hypothetical protein RTG_01717 [Rhodotorula glutinis ATCC 204091]	Up	1.44312	1.25e-102
EVM0000424	uracil phosphoribosyltransferase [Rhodosporidium toruloides NP11]	Up	1.44305	7.76e-81
EVM0006508	hypothetical protein RHTO_03320 [Rhodosporidium toruloides NP11]	Down	-2.1421	9.64e-243
EVM0005730	Zn(2)-C6 fungal-type transcription factor [Rhodosporidium toruloides NP11]	Up	1.44223	3.94e-169
EVM0001203	transcription factor [Rhodosporidium toruloides NP11]	Up	1.44195	1.54e-113
EVM0007412	peroxisomal biogenesis factor 14 [Rhodosporidium toruloides NP11]	Up	1.44191	3.29e-210
EVM0008040	threonine synthase [Rhodosporidium toruloides NP11]	Up	1.4417	0
EVM0000604	RHTO0S05e02124g1_1 [Rhodosporidium toruloides]	Up	1.44159	0
EVM0003340	Zn(2)-C6 fungal-type transcription factor [Rhodosporidium toruloides NP11]	Up	1.44102	0
EVM0000821	NA	Down	-2.13232	0
EVM0005263	hypothetical protein GYMLUDRAFT_243847 [Gymnopus luxurians FD-317 M1]	Down	-2.12795	8.24e-12
EVM0001699	MFS transporter, monocarboxylate permease-like protein [Rhodosporidium toruloides NP11]	Up	1.43989	3.47e-213
EVM0000672	Serine/arginine repetitive matrix 1 [Rhodotorula glutinis ATCC 204091]	Up	1.43943	2.78e-180
EVM0007882	--	Down	-2.12086	2.11e-10
EVM0001596	cohesin-associated protein Pds5 [Rhodosporidium toruloides NP11]	Up	1.43875	1.24e-122
EVM0004180	mitochondrion protein [Rhodosporidium toruloides NP11]	Up	1.43831	0.000279067
EVM0000333	checkpoint serine/threonine-protein kinase [Rhodosporidium toruloides NP11]	Down	-2.12007	3.32e-114
BGI_novel_G000026	NA	Down	-2.11582	1.36e-10
EVM0002500	von Willebrand factor, type A domain containing protein [Rhodosporidium toruloides NP11]	Up	1.4371	0
EVM0001724	RHTO0S22e02542g1_1, partial [Rhodosporidium toruloides]	Up	1.43555	4.04e-32
EVM0007220	Zn(2)-C6 transcription factor [Rhodosporidium toruloides NP11]	Up	1.4348	3.79e-264
EVM0003604	oxidoreductase,Oxoglutarate/iron-dependent oxygenase family [Rhodosporidium toruloides NP11]	Down	-2.10845	1.09e-289
EVM0006179	Rho guanyl-nucleotide exchange factor [Rhodosporidium toruloides NP11]	Down	-2.10334	9.15e-54
EVM0005605	maltose O-acetyltransferase [Rhodosporidium toruloides NP11]	Down	-2.10052	0
EVM0008180	hypothetical protein RTG_01730 [Rhodotorula glutinis ATCC 204091]	Up	1.43391	0
EVM0002571	nicotinamide N-methyltransferase, putative [Rhodosporidium toruloides NP11]	Down	-2.09452	1.12e-282
EVM0001485	CRAL/TRIO domain-containing protein [Rhodosporidium toruloides NP11]	Up	1.43335	1.62e-240
EVM0007215	NA	Up	1.43227	1.91e-11
EVM0001893	serine/threonine protein kinase ATG1 [Rhodosporidium toruloides NP11]	Up	1.43202	0
EVM0001194	C6 transcription factor [Rhodosporidium toruloides NP11]	Up	1.43186	1.96e-90
EVM0007827	hypothetical protein RHTO_07332 [Rhodosporidium toruloides NP11]	Down	-2.08885	3.82e-37
EVM0002157	UDP-N-acetylglucosamine diphosphorylase [Rhodotorula glutinis ATCC 204091]	Down	-2.08855	0
EVM0003933	hypothetical protein JAAARDRAFT_203342 [Jaapia argillacea MUCL 33604]	Up	1.4315	2.71e-10
EVM0006529	ATP-dependent Clp protease, protease subunit [Rhodosporidium toruloides NP11]	Up	1.42607	4.46e-161
EVM0007677	C6 transcription factor [Rhodosporidium toruloides NP11]	Up	1.42554	0
EVM0003046	MFS monocarboxylate transporter [Rhodosporidium toruloides NP11]	Up	1.42469	1.26e-60
EVM0001249	NA	Up	1.42424	0
EVM0004697	hypothetical protein RHTO_04078 [Rhodosporidium toruloides NP11]	Down	-2.08655	2.89e-73
EVM0007829	zinc-binding oxidoreductase [Rhodosporidium toruloides NP11]	Down	-2.08441	1.27e-171
EVM0001513	regulator of nonsense transcripts 3 [Rhodosporidium toruloides NP11]	Up	1.42371	8.29e-120
EVM0002570	hypothetical protein RTG_01530 [Rhodotorula glutinis ATCC 204091]	Down	-2.08279	0
EVM0005629	NA	Down	-2.07996	5.83e-21
EVM0002522	(R,R)-butanediol dehydrogenase / diacetyl reductase [Rhodosporidium toruloides NP11]	Up	1.4225	0
EVM0004431	5&apos;-Nucleotidase/apyrase family protein [Rhodosporidium toruloides NP11]	Up	1.422	4.3e-167
EVM0007374	hypothetical protein RHTO_07162 [Rhodosporidium toruloides NP11]	Up	1.42162	9.45e-30
EVM0007749	cleavage stimulation factor subunit 2 [Rhodosporidium toruloides NP11]	Up	1.42076	1.32e-274
EVM0007946	putative NADH dehydrogenase subunit [Rhodotorula glutinis ATCC 204091]	Down	-2.07023	3.9e-11
EVM0005989	sterol transfer protein [Rhodosporidium toruloides NP11]	Up	1.41951	0
EVM0007031	hypothetical protein RHTO_04096 [Rhodosporidium toruloides NP11]	Up	1.41942	6.4e-79
EVM0008223	NA	Down	-2.07023	9.1e-07
EVM0005090	hypothetical protein RHTO_08060 [Rhodosporidium toruloides NP11]	Up	1.41938	1.91e-14
EVM0001255	Short chain dehydrogenase/reductase family [Rhodotorula glutinis ATCC 204091]	Up	1.41881	5.78e-249
EVM0005647	expansin family protein [Rhodosporidium toruloides NP11]	Down	-2.07023	7.42e-05
EVM0003610	hypothetical protein RHTO_05946 [Rhodosporidium toruloides NP11]	Up	1.41759	3.88e-54
EVM0003756	protein of chaperonin Cpn60 family [Rhodosporidium toruloides NP11]	Down	-2.0683	0
EVM0001642	zinc finger, C2H2-type protein [Rhodosporidium toruloides NP11]	Up	1.41751	3.21e-27
EVM0000169	hypothetical protein RHTO_02563 [Rhodosporidium toruloides NP11]	Up	1.4166	3.58e-20
EVM0004815	type A von Willebrand factor domain containing protein [Rhodosporidium toruloides NP11]	Up	1.416	1.35e-185
EVM0007124	Co-chaperone [Rhodotorula glutinis ATCC 204091]	Down	-2.05937	0
EVM0000896	urea carboxylase / allophanate hydrolase [Rhodosporidium toruloides NP11]	Up	1.41598	0
EVM0002474	competence/damage-inducible protein CinA [Rhodotorula glutinis ATCC 204091]	Up	1.41583	0
EVM0006753	NA	Down	-2.05912	3.98e-12
EVM0001337	aryl-alcohol dehydrogenase [Rhodosporidium toruloides NP11]	Up	1.41533	7.09e-178
EVM0000854	NA	Up	1.41519	0.00019556
EVM0005250	pre-mRNA-processing protein 45 [Rhodosporidium toruloides NP11]	Up	1.41328	0
EVM0001698	alternative oxidase [Rhodosporidium toruloides NP11]	Down	-2.05295	0
EVM0005797	aldehyde dehydrogenase family 3 member B1 [Rhodosporidium toruloides NP11]	Up	1.41258	3.06e-224
EVM0006845	ubiquitin system component Cue [Rhodosporidium toruloides NP11]	Up	1.41122	2.92e-298
EVM0005637	serine/threonine protein kinase Kin4 [Rhodosporidium toruloides NP11]	Up	1.41035	2.61e-169
EVM0005954	hypothetical protein RTG_02628 [Rhodotorula glutinis ATCC 204091]	Up	1.41006	9.12e-122
EVM0005753	hypothetical protein RHTO_01091 [Rhodosporidium toruloides NP11]	Down	-2.05047	1.09e-27
EVM0007853	hypothetical protein MVLG_04481 [Microbotryum violaceum p1A1 Lamole]	Down	-2.03684	1.78e-27
EVM0003502	hypothetical protein MVLG_01371 [Microbotryum violaceum p1A1 Lamole]	Down	-2.03368	0
EVM0004957	hypothetical protein RHTO_00331 [Rhodosporidium toruloides NP11]	Down	-2.03226	6.14e-09
EVM0003955	TPR domain containing protein [Rhodosporidium toruloides NP11]	Down	-2.02859	0
EVM0004920	MFS phosphate transporter [Rhodosporidium toruloides NP11]	Up	1.40859	0
EVM0004303	hypothetical protein MVLG_01944 [Microbotryum violaceum p1A1 Lamole]	Down	-2.02676	2.28e-12
EVM0005479	Zn(2)-C6 transcription factor [Rhodosporidium toruloides NP11]	Up	1.4063	0
EVM0004454	glycosyltransferase family 2 protein [Rhodosporidium toruloides NP11]	Down	-2.02206	1.78e-102
EVM0003372	hypothetical protein RHTO_06204 [Rhodosporidium toruloides NP11]	Up	1.4061	3.52e-72
EVM0006612	polypeptide N-acetylglucosaminyltransferase, glycosyltransferase family 41 protein [Rhodosporidium toruloides NP11]	Up	1.406	0
EVM0006717	potassium:hydrogen antiporter [Rhodosporidium toruloides NP11]	Up	1.40586	0
EVM0006886	hypothetical protein RHTO_00389 [Rhodosporidium toruloides NP11]	Up	1.40482	7.14e-171
EVM0002391	nucleus export protein Brr6 [Rhodosporidium toruloides NP11]	Up	1.40468	1.02e-25
EVM0007232	TPR repeat containing protein [Rhodosporidium toruloides NP11]	Down	-2.02194	2.79e-98
EVM0007719	dihydrodipicolinate synthase [Rhodosporidium toruloides NP11]	Down	-2.01777	0.000110667
EVM0000652	hypothetical protein MVLG_01319 [Microbotryum violaceum p1A1 Lamole]	Up	1.40282	8.39e-190
EVM0003298	NmrA-like domain containing protein [Rhodosporidium toruloides NP11]	Down	-2.01667	1.67e-58
EVM0006337	ubiquitin-conjugating enzyme E2 H [Rhodosporidium toruloides NP11]	Up	1.40068	0
EVM0007094	hypothetical protein RHTO_06890 [Rhodosporidium toruloides NP11]	Down	-2.01008	0
EVM0003468	hypothetical protein O9G_002288 [Rozella allomycis CSF55]	Down	-2.00922	1.71e-80
EVM0005031	NA	Up	1.39854	1.28e-15
EVM0004586	hypothetical protein RHTO_00458 [Rhodosporidium toruloides NP11]	Down	-2.00812	2.98e-115
EVM0005504	gtp binding protein 2 [Rhodosporidium toruloides NP11]	Up	1.39845	4.85e-205
EVM0000155	hypothetical protein RHTO_04932 [Rhodosporidium toruloides NP11]	Up	1.39838	1.96e-35
EVM0002355	NA	Down	-1.99984	0.000498656
EVM0003037	NA	Up	1.39803	2.14e-12
EVM0007813	Lipase, GDSL domain containing protein, carbohydrate Esterase Family 16 protein [Rhodosporidium toruloides NP11]	Down	-1.99809	4.26e-146
EVM0003579	protein of unknown function DUF2343 [Rhodosporidium toruloides NP11]	Down	-1.9967	3.55e-28
EVM0005112	BTB/POZ-like domain containing protein [Rhodosporidium toruloides NP11]	Up	1.39764	1.38e-06
EVM0001487	N-glycosylase/DNA lyase [Rhodosporidium toruloides NP11]	Up	1.39756	6.53e-158
EVM0000226	xylose reductase [Rhodotorula graminis]	Down	-1.98414	0
EVM0004684	START-like domain protein [Rhodosporidium toruloides NP11]	Up	1.39651	1.98e-196
EVM0007028	RHTO0S30e00870g1_1 [Rhodosporidium toruloides]	Up	1.39574	4.26e-282
EVM0006162	DNA-directed RNA polymerase III subunit RPC5-like protein [Rhodosporidium toruloides NP11]	Up	1.39519	0
EVM0001229	mitochondrial carrier protein, GTP/GDP transporter [Rhodosporidium toruloides NP11]	Down	-1.97758	0
EVM0005646	cystathionine gamma-lyase [Rhodosporidium toruloides NP11]	Up	1.39504	0
EVM0006867	transcription initiation factor TFIIE subunit alpha [Rhodosporidium toruloides NP11]	Up	1.39494	0
EVM0003935	MFS phospholipid transporter [Rhodosporidium toruloides NP11]	Down	-1.97613	4.28e-77
EVM0005815	arabinan endo-1,5-alpha-L-arabinosidase [Fusarium verticillioides 7600]	Up	1.39479	0
EVM0001167	hypothetical protein RHTO_02953 [Rhodosporidium toruloides NP11]	Up	1.39423	2.58e-16
EVM0000438	NCS3 allantoate transporter [Rhodosporidium toruloides NP11]	Down	-1.97585	0
EVM0007311	Glutathione S-transferase [Rhodosporidium toruloides NP11]	Up	1.38979	0
EVM0002928	TPR repeat containing protein [Rhodosporidium toruloides NP11]	Down	-1.97185	5.38e-87
EVM0005229	succinyl-CoA synthetase alpha subunit [Rhodosporidium toruloides NP11]	Up	1.38877	0
EVM0006687	calcium ion transporter [Rhodosporidium toruloides NP11]	Up	1.38875	1.69e-306
EVM0003261	heat shock protein/chaperonin [Rhodosporidium toruloides NP11]	Down	-1.96858	0
EVM0002962	MFS transporter, SHS family, lactate transporter [Rhodosporidium toruloides NP11]	Down	-1.96838	0
EVM0004490	putative UbiE/COQ5 family methyltransferase [Rhodotorula glutinis ATCC 204091]	Up	1.38753	1.5e-145
EVM0005442	RNA helicase [Rhodosporidium toruloides NP11]	Down	-1.96479	0
EVM0007394	flavin-binding monooxygenase [Rhodosporidium toruloides NP11]	Up	1.38724	0
EVM0004688	Spt20 family protein [Rhodosporidium toruloides NP11]	Up	1.38635	5.78e-99
EVM0000915	glycoside hydrolase family 78 protein [Sphaerobolus stellatus SS14]	Up	1.38453	7.82e-112
EVM0001741	hypothetical protein RTG_02305 [Rhodotorula glutinis ATCC 204091]	Up	1.3825	1.62e-217
EVM0007064	pre-mRNA-processing factor 17 [Rhodosporidium toruloides NP11]	Up	1.38077	0
EVM0008064	RHTO0S32e00540g1_1 [Rhodosporidium toruloides]	Down	-1.96332	1.56e-18
EVM0004183	inner membrane translocase subunit [Rhodotorula glutinis ATCC 204091]	Down	-1.96332	1.5e-06
EVM0008465	2-deoxyglucose-6-phosphatase [Rhodosporidium toruloides NP11]	Down	-1.94761	1.07e-72
EVM0002993	hypothetical protein RHTO_02097 [Rhodosporidium toruloides NP11]	Up	1.3805	0
EVM0002582	hypothetical protein RHTO_07331 [Rhodosporidium toruloides NP11]	Down	-1.94738	8.16e-10
EVM0005652	tetratricopeptide repeat containing protein [Rhodosporidium toruloides NP11]	Up	1.38036	6.66e-230
EVM0003514	mitochondrial protein [Rhodosporidium toruloides NP11]	Up	1.38004	0
EVM0000924	DNA/RNA-binding protein Kin17 containing protein [Rhodosporidium toruloides NP11]	Up	1.37995	1.33e-117
EVM0004787	Serine/threonine kinase with two-component sensor domain [Rhodotorula glutinis ATCC 204091]	Up	1.37869	0
EVM0004376	maintenance of ploidy protein MOB1 [Rhodosporidium toruloides NP11]	Down	-1.94678	1.2e-30
EVM0005190	hypothetical protein RHTO_07342 [Rhodosporidium toruloides NP11]	Up	1.37791	1.15e-151
EVM0004390	set domain containing protein [Rhodosporidium toruloides NP11]	Down	-1.94494	1.64e-43
EVM0005520	RHTO0S14e02520g1_1 [Rhodosporidium toruloides]	Up	1.37695	0
EVM0006957	capsular related protein, Esterase, SGNH hydrolase-type domain containing [Rhodosporidium toruloides NP11]	Up	1.37607	3.25e-37
EVM0000414	DNA repair protein rad18 [Rhodosporidium toruloides NP11]	Up	1.37548	0
EVM0004404	hypothetical protein RHTO_02601 [Rhodosporidium toruloides NP11]	Up	1.37443	6.18e-115
EVM0002622	metalloendopeptidase [Rhodosporidium toruloides NP11]	Up	1.37407	1.01e-191
EVM0003229	transmembrane protein 41a [Rhodosporidium toruloides NP11]	Up	1.3701	0
EVM0008117	protein of chaperonin Cpn60 family [Rhodosporidium toruloides NP11]	Down	-1.93897	0
EVM0001292	RHTO0S23e01178g1_1 [Rhodosporidium toruloides]	Up	1.36949	3.05e-246
EVM0003043	Proteophosphoglycan ppg4 [Rhodotorula glutinis ATCC 204091]	Up	1.36948	3.17e-155
EVM0007626	Proteophosphoglycan 5 [Rhodotorula glutinis ATCC 204091]	Down	-1.93748	1.39e-42
EVM0008015	transmembrane protein 66 [Rhodosporidium toruloides NP11]	Up	1.36789	3.33e-18
EVM0004874	nuclear RNA export factor 1/2 [Rhodosporidium toruloides NP11]	Up	1.36658	0
EVM0004317	RHTO0S15e02322g1_1 [Rhodosporidium toruloides]	Up	1.36458	4.81e-132
EVM0001296	translation initiation factor eIF-4E [Rhodosporidium toruloides NP11]	Down	-1.93654	2.63e-154
EVM0007844	multifunctional beta-oxidation protein [Rhodosporidium toruloides NP11]	Up	1.36265	0
EVM0000986	RHTO0S20e01266g2_1 [Rhodosporidium toruloides]	Up	1.36161	1.75e-29
EVM0002235	aldehyde dehydrogenase family 3 member B1 [Rhodosporidium toruloides NP11]	Up	1.36023	9.74e-162
EVM0007747	hypothetical protein TRIATDRAFT_130811 [Trichoderma atroviride IMI 206040]	Up	1.35932	3.16e-15
EVM0004541	vesicle transport protein SEC22 [Rhodosporidium toruloides NP11]	Up	1.35902	3.55e-36
EVM0003975	sulfite reductase (NADPH) flavoprotein alpha-component [Rhodosporidium toruloides NP11]	Down	-1.93457	0
EVM0004238	RHTO0S01e17876g1_1 [Rhodosporidium toruloides]	Up	1.359	0
EVM0001779	vacuolar sorting-associated protein VPS27 [Rhodosporidium toruloides NP11]	Up	1.35652	1.62e-265
EVM0007771	Nuclear transcription factor Y subunit B-1 [Rhodotorula glutinis ATCC 204091]	Up	1.35506	5.77e-160
EVM0006542	metal iron transporter [Rhodosporidium toruloides NP11]	Up	1.35476	2.4e-161
EVM0001510	RHTO0S01e12640g1_1 [Rhodosporidium toruloides]	Up	1.35415	4.69e-51
EVM0004645	glycosyltransferase family 15 protein [Sphaerobolus stellatus SS14]	Up	1.35323	4.71e-165
EVM0008131	TATA-binding protein associated factor Taf2 [Rhodotorula glutinis ATCC 204091]	Up	1.3529	0
EVM0003687	hypothetical protein MVLG_01776 [Microbotryum violaceum p1A1 Lamole]	Up	1.35242	9.28e-242
EVM0007197	hypothetical protein RHTO_05492 [Rhodosporidium toruloides NP11]	Up	1.35153	2.61e-26
EVM0000348	RHTO0S18e00166g1_1 [Rhodosporidium toruloides]	Down	-1.93449	1.79e-20
EVM0003164	sphingolipid delta-4 desaturase [Rhodosporidium toruloides NP11]	Down	-1.92912	0
EVM0004855	RNA helicase [Rhodosporidium toruloides NP11]	Down	-1.9228	7.41e-78
EVM0005234	acyl-CoA thioesterase 8 [Rhodosporidium toruloides NP11]	Up	1.35133	3.29e-161
EVM0007891	hypothetical protein RHTO_05256 [Rhodosporidium toruloides NP11]	Down	-1.92109	1.44e-10
EVM0008173	hsp10-like protein [Microbotryum violaceum p1A1 Lamole]	Down	-1.92062	0
EVM0003017	RHTO0S01e10110g1_1 [Rhodosporidium toruloides]	Up	1.35017	4.49e-188
EVM0003789	ABC transporter [Rhodosporidium toruloides NP11]	Down	-1.91989	3.98e-26
EVM0007752	hypothetical protein GLOTRDRAFT_98891 [Gloeophyllum trabeum ATCC 11539]	Down	-1.91823	1.41e-22
EVM0008355	zinc alcohol dehydrogenase [Rhodosporidium toruloides NP11]	Down	-1.90958	5.79e-222
EVM0004393	Proteophosphoglycan ppg4 [Rhodotorula glutinis ATCC 204091]	Down	-1.90859	7.24e-18
EVM0000140	Ca2+-transporting ATPase [Rhodosporidium toruloides NP11]	Up	1.34951	0
EVM0005874	E3 ubiquitin-protein ligase RAD18 [Rhodosporidium toruloides NP11]	Up	1.349	1.24e-45
EVM0008446	tropine dehydrogenase [Rhodosporidium toruloides NP11]	Down	-1.90768	0
EVM0000807	Histone H1/H5 [Rhodosporidium toruloides NP11]	Up	1.34862	3.71e-207
EVM0004234	hypothetical protein RHTO_04288 [Rhodosporidium toruloides NP11]	Up	1.34843	2.66e-147
EVM0005767	Putative Pc16g04480 protein [Torrubiella hemipterigena]	Down	-1.90718	2.67e-20
EVM0007599	hypothetical protein CNBI0850 [Cryptococcus neoformans var. neoformans B-3501A]	Up	1.34799	8.72e-92
EVM0001431	hypothetical protein RTG_01636 [Rhodotorula glutinis ATCC 204091]	Up	1.34661	0
EVM0004549	hypothetical protein RTG_00979 [Rhodotorula glutinis ATCC 204091]	Up	1.346	3.32e-202
EVM0008384	Pentatricopeptide repeat containing protein [Rhodosporidium toruloides NP11]	Down	-1.90346	3.87e-143
EVM0007536	hypothetical protein RHTO_02240 [Rhodosporidium toruloides NP11]	Down	-1.89759	8.9e-12
EVM0002845	mannan polymerase II complex ANP1 subunit, glycosyltransferase family 62 protein [Rhodosporidium toruloides NP11]	Down	-1.89544	4.94e-81
EVM0006343	Proteophosphoglycan 5 [Rhodotorula glutinis ATCC 204091]	Up	1.34454	4.75e-64
EVM0007190	ABC-2 type transporter, pleiotropic drug resistance [Rhodosporidium toruloides NP11]	Up	1.34428	0
EVM0006205	Glycoside hydrolase, family 5 [Rhodosporidium toruloides NP11]	Down	-1.89151	0
EVM0005017	hypothetical protein RHTO_03972 [Rhodosporidium toruloides NP11]	Up	1.34393	2.52e-89
EVM0002250	Nitrilase/cyanide hydratase and apolipoprotein N-acyltransferase [Rhodotorula glutinis ATCC 204091]	Up	1.34372	3.23e-127
EVM0002349	nitrogen permease regulator 3 [Rhodosporidium toruloides NP11]	Up	1.34343	0
EVM0004321	protein of short-chain dehydrogenase/reductase SDR family [Rhodosporidium toruloides NP11]	Down	-1.88966	1.05e-10
EVM0004417	hypothetical protein RHTO_08016 [Rhodosporidium toruloides NP11]	Up	1.34262	3.76e-114
EVM0002757	myosin regulatory light chain 9 [Rhodosporidium toruloides NP11]	Down	-1.88797	1.04e-33
EVM0003276	hypothetical protein RTG_01693 [Rhodotorula glutinis ATCC 204091]	Up	1.34259	2.59e-61
EVM0000446	RHTO0S07e05930g1_1 [Rhodosporidium toruloides]	Up	1.34184	0
EVM0004090	RHTO0S01e03532g1_1 [Rhodosporidium toruloides]	Up	1.34094	3.64e-13
EVM0005697	RHTO0S09e07602g1_1 [Rhodosporidium toruloides]	Down	-1.88482	0
EVM0000772	RHTO0S02e09824g1_1 [Rhodosporidium toruloides]	Up	1.33882	2.8e-14
EVM0006058	RNA binding protein [Rhodotorula glutinis ATCC 204091]	Up	1.33771	3.53e-246
EVM0001600	proteasome activator subunit 4 [Rhodosporidium toruloides NP11]	Up	1.3377	0
EVM0002462	Prefoldin and Pericentrin/AKAP-450 centrosomal targeting domain protein [Rhodosporidium toruloides NP11]	Down	-1.87169	1.11e-44
EVM0005098	hypothetical protein RHTO_07611 [Rhodosporidium toruloides NP11]	Down	-1.87035	2.39e-27
EVM0001183	ribosomal protein L36 family protein [Rhodosporidium toruloides NP11]	Up	1.33753	3.65e-15
EVM0000646	hypothetical protein RHTO_05759 [Rhodosporidium toruloides NP11]	Up	1.33693	0
EVM0006316	DUF21 and CBS domain containing protein [Rhodosporidium toruloides NP11]	Up	1.33642	0
EVM0003751	NA	Up	1.33611	2.81e-160
EVM0007926	regulator of chromosome condensation family protein [Rhodosporidium toruloides NP11]	Up	1.33404	1.32e-192
EVM0005317	WD repeat-containing protein [Rhodotorula glutinis ATCC 204091]	Up	1.33379	2.07e-174
EVM0006955	3-methylcrotonyl-CoA carboxylase beta subunit [Rhodosporidium toruloides NP11]	Up	1.3335	0
EVM0007788	MFS transporter [Rhodosporidium toruloides NP11]	Down	-1.87021	2.8e-62
EVM0002141	cycloheximide resistance protein, Mfs transporter [Rhodosporidium toruloides NP11]	Up	1.33333	8.96e-28
EVM0001913	NA	Down	-1.86822	2.47e-11
EVM0004737	MFS transporter, sugar transporter [Rhodosporidium toruloides NP11]	Up	1.33276	0
EVM0000220	hypothetical protein RHTO_03951 [Rhodosporidium toruloides NP11]	Up	1.33228	3.16e-19
EVM0003326	origin recognition complex subunit 3 [Rhodosporidium toruloides NP11]	Up	1.33201	3.19e-116
EVM0005548	Histone deacetylase clr3 [Rhodotorula glutinis ATCC 204091]	Up	1.33196	0
EVM0003473	3-phosphoinositide dependent protein kinase-1 [Rhodosporidium toruloides NP11]	Up	1.32958	2.8e-218
EVM0004575	zinc finger protein 622 [Rhodosporidium toruloides NP11]	Up	1.3287	0
EVM0006539	Cysteine peptidase C50 [Rhodotorula glutinis ATCC 204091]	Up	1.32771	5.19e-64
EVM0003516	RTA-like protein [Rhodosporidium toruloides NP11]	Down	-1.8667	3e-20
EVM0002260	SNARE protein YKT6 [Rhodosporidium toruloides NP11]	Up	1.32694	4.04e-50
EVM0004082	RNAPII degradation factor Def1 [Rhodosporidium toruloides NP11]	Up	1.32657	0
EVM0004740	hypothetical protein RHTO_02436 [Rhodosporidium toruloides NP11]	Down	-1.86192	3.92e-26
EVM0007905	RHTO0S22e01948g1_1 [Rhodosporidium toruloides]	Up	1.32517	2.04e-201
EVM0005211	GNAT family acetyltransferase [Rhodosporidium toruloides NP11]	Up	1.32436	3.97e-27
EVM0007936	hypothetical protein RTG_02641 [Rhodotorula glutinis ATCC 204091]	Down	-1.8556	0
EVM0001643	glycoside hydrolase family 16 protein [Rhodosporidium toruloides NP11]	Down	-1.84784	4.52e-06
EVM0006130	zinc-binding alcohol dehydrogenase [Rhodosporidium toruloides NP11]	Up	1.32403	9.51e-89
EVM0006701	Cytoplasmic protein [Rhodotorula glutinis ATCC 204091]	Up	1.32208	3.01e-44
EVM0007306	hypothetical protein RTG_02003 [Rhodotorula glutinis ATCC 204091]	Up	1.32208	2.36e-07
EVM0005756	hypothetical protein RHTO_03380 [Rhodosporidium toruloides NP11]	Up	1.32208	0.000321876
EVM0002276	RHTO0S11e06722g2_1 [Rhodosporidium toruloides]	Down	-1.84656	2.01e-14
EVM0008169	YJR098C-like protein [Rhodosporidium toruloides NP11]	Down	-1.84622	2.94e-136
EVM0005821	NA	Up	1.32198	9.03e-91
EVM0000906	palmitoyltransferase PFA4 [Rhodosporidium toruloides NP11]	Up	1.32169	1.55e-142
EVM0002546	RHTO0S08e00672g1_1 [Rhodosporidium toruloides]	Down	-1.84562	0
EVM0002872	integral membrane protein, glucose receptor Git3 [Rhodosporidium toruloides NP11]	Down	-1.84538	6.46e-23
EVM0001577	NA	Up	1.32034	0
EVM0002936	Lipase, GDSL domain containing protein, carbohydrate Esterase Family 16 protein [Rhodosporidium toruloides NP11]	Down	-1.84134	0
EVM0007886	proteinase inhibitor domain containing protein [Rhodosporidium toruloides NP11]	Up	1.31871	1.32e-280
EVM0006302	NA	Down	-1.84075	8.2e-18
EVM0002652	Molybdenum cofactor sulfurase [Rhodotorula glutinis ATCC 204091]	Up	1.31682	5.93e-76
EVM0001448	zinc finger protein, U4/U6.U5 tri-snRNP component SNU23 [Rhodosporidium toruloides NP11]	Up	1.31637	1.14e-68
EVM0007324	RNA recognition motif domain containing protein [Rhodosporidium toruloides NP11]	Up	1.31625	8.61e-163
EVM0002779	GABA permease [Rhodosporidium toruloides NP11]	Down	-1.84023	0
EVM0000223	hypothetical protein RHTO_04464 [Rhodosporidium toruloides NP11]	Down	-1.83925	7.54e-101
EVM0003739	Proteophosphoglycan ppg4 [Rhodotorula glutinis ATCC 204091]	Up	1.31489	3.42e-10
EVM0000094	RHTO0S04e05204g1_1 [Rhodosporidium toruloides]	Up	1.31414	4.32e-44
EVM0007808	cell division control protein Cdc6 [Rhodosporidium toruloides NP11]	Up	1.31398	8.2e-57
EVM0008012	hypothetical protein JAAARDRAFT_79586 [Jaapia argillacea MUCL 33604]	Up	1.31303	2.35e-93
EVM0003342	RHTO0S01e17700g1_1 [Rhodosporidium toruloides]	Down	-1.83581	0
EVM0001987	hypothetical protein M422DRAFT_71420 [Sphaerobolus stellatus SS14]	Up	1.31163	1.89e-06
EVM0007714	DUF1212 domain containing membrane protein [Rhodosporidium toruloides NP11]	Down	-1.83518	3.51e-222
EVM0001302	WD repeat protein 82 [Rhodosporidium toruloides NP11]	Up	1.31013	1.01e-235
EVM0004587	Proteophosphoglycan ppg4 [Rhodotorula glutinis ATCC 204091]	Down	-1.83493	1.77e-159
EVM0008414	ATP-dependent DNA helicase 2 subunit 2 [Rhodosporidium toruloides NP11]	Up	1.30999	2.92e-286
EVM0007576	hypothetical protein RHTO_06192 [Rhodosporidium toruloides NP11]	Up	1.30891	3.01e-52
EVM0002578	hypothetical protein RHTO_00102 [Rhodosporidium toruloides NP11]	Up	1.30822	2.9e-28
EVM0002965	Proteophosphoglycan 5 [Rhodotorula glutinis ATCC 204091]	Up	1.30789	1.34e-113
EVM0000405	MFS monocarboxylate transporter [Rhodosporidium toruloides NP11]	Down	-1.82673	2.58e-193
EVM0005048	hypothetical protein V494_03146 [Pseudogymnoascus pannorum VKM F-4513 (FW-928)]	Down	-1.82571	3.75e-15
EVM0008203	pre-mRNA cleavage complex 2 protein Pcf11 [Rhodosporidium toruloides NP11]	Up	1.30691	9.5e-103
EVM0000650	mitochondrial inner membrane translocase complex, subunit Tim21 [Rhodosporidium toruloides NP11]	Down	-1.82468	3.58e-20
EVM0004524	protein serine/threonine kinase [Rhodosporidium toruloides NP11]	Up	1.30612	0
EVM0008027	F-box domain, cyclin-like domain containing protein [Rhodosporidium toruloides NP11]	Up	1.30336	1.2e-86
EVM0002341	anaphase promoting complex subunit 10 [Rhodosporidium toruloides NP11]	Up	1.30272	1.07e-66
EVM0005116	hypothetical protein SPAPADRAFT_61233 [Spathaspora passalidarum NRRL Y-27907]	Up	1.30272	3.92e-61
EVM0007068	Aldehyde Dehydrogenase [Rhodotorula glutinis ATCC 204091]	Up	1.30263	0
EVM0002870	26S protease regulatory subunit S10B [Rhodosporidium toruloides NP11]	Up	1.30258	0
EVM0004025	hypothetical protein RTG_03301 [Rhodotorula glutinis ATCC 204091]	Up	1.30193	2.02e-159
EVM0005296	hypothetical protein RTG_02043 [Rhodotorula glutinis ATCC 204091]	Up	1.30176	2.31e-225
EVM0000723	hypothetical protein RTG_02578 [Rhodotorula glutinis ATCC 204091]	Down	-1.82399	2.65e-56
EVM0005515	RHTO0S10e00364g1_1 [Rhodosporidium toruloides]	Up	1.30113	6.05e-211
EVM0004353	Proteophosphoglycan ppg4 [Rhodotorula glutinis ATCC 204091]	Up	1.2995	1.02e-44
EVM0008400	hypothetical protein RHTO_07922 [Rhodosporidium toruloides NP11]	Up	1.29948	0
EVM0007043	short-chain dehydrogenase/reductase SDR family protein [Rhodosporidium toruloides NP11]	Up	1.29888	2.08e-263
EVM0007904	hypothetical protein VDAG_04772 [Verticillium dahliae VdLs.17]	Down	-1.82359	7.6e-07
EVM0003552	putative tRNA 2&apos;-phosphotransferase [Rhodotorula glutinis ATCC 204091]	Up	1.29684	3.91e-140
EVM0004086	putative Purine-cytosine permease [Rhodotorula glutinis ATCC 204091]	Down	-1.82277	0
EVM0006603	1-acylglycerol-3-phosphate acyltransferase [Rhodosporidium toruloides NP11]	Down	-1.82059	7.75e-183
EVM0000705	8-amino-7-oxononanoate synthase [Rhodosporidium toruloides NP11]	Down	-1.8177	9.6e-269
EVM0003205	hypothetical protein RHTO_02452 [Rhodosporidium toruloides NP11]	Up	1.29655	1.52e-115
EVM0008084	Proteophosphoglycan ppg4 [Rhodotorula glutinis ATCC 204091]	Up	1.29648	4.52e-86
EVM0005221	late endosome to vacuole transport-related protein [Rhodosporidium toruloides NP11]	Up	1.29503	4.71e-139
EVM0003983	U4/U6 small nuclear ribonucleoprotein PRP3 [Rhodosporidium toruloides NP11]	Up	1.29493	0
EVM0003547	hypothetical protein MVLG_05518 [Microbotryum violaceum p1A1 Lamole]	Down	-1.81648	5.49e-16
EVM0007731	NA	Down	-1.81018	4.48e-71
EVM0000576	zinc finger, HIT-type protein [Rhodosporidium toruloides NP11]	Up	1.29493	4.35e-83
EVM0001013	Proteophosphoglycan ppg4 [Rhodotorula glutinis ATCC 204091]	Up	1.29287	7.81e-179
EVM0002559	RAD26-like SNF2 family DNA-dependent ATPase [Rhodosporidium toruloides NP11]	Up	1.29185	1.31e-172
EVM0007453	protein of DUF1682 family [Rhodosporidium toruloides NP11]	Up	1.29139	0
EVM0002344	glutaryl-CoA dehydrogenase [Rhodosporidium toruloides NP11]	Up	1.29131	0
EVM0007405	hypothetical protein RHTO_06147 [Rhodosporidium toruloides NP11]	Up	1.29029	3.1e-59
EVM0005551	Proteophosphoglycan ppg4 [Rhodotorula glutinis ATCC 204091]	Up	1.28931	0
EVM0008062	inositol-pentakisphosphate 2-kinase [Rhodosporidium toruloides NP11]	Up	1.28732	4.44e-45
EVM0002452	mRNA binding post-transcriptional regulator (Csx1) [Rhodosporidium toruloides NP11]	Up	1.28551	2.11e-203
EVM0005164	hypothetical protein RHTO_06180 [Rhodosporidium toruloides NP11]	Up	1.28526	0
EVM0000462	mitochondrial protein [Rhodosporidium toruloides NP11]	Up	1.28523	1.55e-256
EVM0001743	NA	Down	-1.80567	4.62e-37
EVM0003410	glycine hydroxymethyltransferase [Rhodosporidium toruloides NP11]	Up	1.28477	0
EVM0003201	NA	Down	-1.79893	7.64e-09
EVM0006059	hypothetical protein RHTO_02058 [Rhodosporidium toruloides NP11]	Up	1.28438	9.36e-106
EVM0002851	hypothetical protein RHTO_01822 [Rhodosporidium toruloides NP11]	Up	1.28237	2.38e-227
EVM0008412	NA	Up	1.28026	4.99e-10
EVM0003811	Lipase, GDSL domain containing protein, carbohydrate Esterase Family 16 protein [Rhodosporidium toruloides NP11]	Down	-1.79781	1.72e-148
EVM0000360	Proteophosphoglycan ppg4 [Rhodotorula glutinis ATCC 204091]	Up	1.27769	3.6e-07
EVM0005591	hypothetical protein RHTO_07544 [Rhodosporidium toruloides NP11]	Up	1.27769	9.69e-05
EVM0005534	hypothetical protein RHTO_00431 [Rhodosporidium toruloides NP11]	Up	1.27706	1.52e-170
EVM0000574	NA	Up	1.277	3.07e-30
EVM0001078	protein of unknown function DUF1772 [Rhodosporidium toruloides NP11]	Down	-1.79688	0
EVM0003574	RHTO0S01e15060g1_1 [Rhodosporidium toruloides]	Down	-1.79688	0
EVM0005778	microtubule associated protein [Rhodosporidium toruloides NP11]	Up	1.27687	1.39e-271
EVM0004388	hypothetical protein RHTO_03284 [Rhodosporidium toruloides NP11]	Down	-1.79213	2.36e-167
EVM0003661	NA	Down	-1.78644	3.8e-09
EVM0001853	mortality factor 4-like protein 1 [Rhodosporidium toruloides NP11]	Up	1.27672	0
EVM0004421	MFS transporter, acetyl-CoA transporter [Rhodosporidium toruloides NP11]	Up	1.2759	2.61e-178
EVM0003886	ferric-chelate reductase [Rhodosporidium toruloides NP11]	Down	-1.78411	1.05e-13
EVM0005094	casein kinase II subunit beta [Rhodosporidium toruloides NP11]	Up	1.27479	4.06e-289
EVM0006269	thiamine biosynthesis protein Nmt1 [Rhodosporidium toruloides NP11]	Down	-1.78288	0
EVM0003659	Proteophosphoglycan ppg4 [Rhodotorula glutinis ATCC 204091]	Down	-1.78229	2.08e-294
EVM0005935	RHTO0S02e02696g1_1 [Rhodosporidium toruloides]	Up	1.27398	0
EVM0000639	hypothetical protein RHTO_03262 [Rhodosporidium toruloides NP11]	Down	-1.78073	5.39e-07
EVM0007804	hypothetical protein RHTO_05868 [Rhodosporidium toruloides NP11]	Down	-1.77745	2.79e-05
EVM0007812	transcription factor [Rhodosporidium toruloides NP11]	Down	-1.77732	5.1e-115
EVM0008288	hypothetical protein MVLG_01343 [Microbotryum violaceum p1A1 Lamole]	Down	-1.77506	6.87e-215
EVM0001398	tenascin XB [Rhodosporidium toruloides NP11]	Down	-1.77051	0
EVM0007088	hypothetical protein RTG_02325 [Rhodotorula glutinis ATCC 204091]	Up	1.2736	7.2e-40
EVM0003142	WW/Rsp5/WWP domain containing protein [Rhodosporidium toruloides NP11]	Up	1.2733	5.76e-221
EVM0002111	Cys/Met metabolism pyridoxal-phosphate-dependent enzyme [Rhodotorula glutinis ATCC 204091]	Up	1.27245	8.28e-10
EVM0003100	hypothetical protein RHTO_03907 [Rhodosporidium toruloides NP11]	Up	1.27214	0
EVM0002093	NA	Up	1.27195	2.46e-12
EVM0002834	F-box domain, cyclin-like domain containing protein [Rhodosporidium toruloides NP11]	Up	1.26987	0
EVM0002429	glutamine-fructose-6-phosphate transaminase [Rhodosporidium toruloides NP11]	Down	-1.76981	0
EVM0001633	hypothetical protein RHTO_02833 [Rhodosporidium toruloides NP11]	Up	1.26969	8.41e-192
EVM0003556	protein polybromo-1 [Rhodosporidium toruloides NP11]	Up	1.26967	4.61e-151
EVM0000717	peptidyl-prolyl cis-trans isomerase-like 3 [Rhodosporidium toruloides NP11]	Up	1.26959	1.08e-192
EVM0001833	CBS and PB1 domain containing protein [Rhodosporidium toruloides NP11]	Down	-1.76941	0
EVM0003970	NA	Down	-1.76759	3.25e-51
EVM0005571	hypothetical protein RHTO_07908 [Rhodosporidium toruloides NP11]	Up	1.26764	3.06e-05
EVM0006203	RHTO0S26e00408g1_1 [Rhodosporidium toruloides]	Up	1.26737	0
EVM0005490	hypothetical protein RTG_02326 [Rhodotorula glutinis ATCC 204091]	Up	1.26715	2.78e-175
EVM0008437	hypothetical protein RHTO_00708 [Rhodosporidium toruloides NP11]	Down	-1.76538	8.28e-05
EVM0001345	lipin 1 [Rhodosporidium toruloides NP11]	Up	1.2644	0
EVM0002796	sulfite reductase (NADPH) flavoprotein alpha-component [Rhodosporidium toruloides NP11]	Down	-1.76162	1.33e-247
EVM0007889	thiamine pyrophosphokinase [Rhodosporidium toruloides NP11]	Down	-1.75854	1.46e-293
EVM0007929	RHTO0S27e00342g1_1 [Rhodosporidium toruloides]	Up	1.26329	0
EVM0005863	histidine triad nucleotide binding protein [Rhodosporidium toruloides NP11]	Up	1.26165	1.95e-29
EVM0008014	Lipopolysaccharide-modifying protein family protein [Rhodosporidium toruloides NP11]	Down	-1.75853	4.04e-96
EVM0007229	GTPase activating protein [Rhodosporidium toruloides NP11]	Up	1.26113	9e-75
EVM0006401	AMP-activated protein kinase beta subunit [Rhodosporidium toruloides NP11]	Up	1.26089	2.78e-253
EVM0003770	DUF159 domain protein [Rhodosporidium toruloides NP11]	Up	1.26041	3.32e-72
EVM0002495	vesicle-associated membrane protein-associated protein B [Rhodosporidium toruloides NP11]	Up	1.25995	0
EVM0005930	cyclin-dependent protein kinase [Rhodosporidium toruloides NP11]	Up	1.25952	4.17e-104
EVM0003130	NA	Down	-1.75749	2.66e-13
EVM0007155	NA	Down	-1.75448	2.02e-05
EVM0007464	NA	Up	1.25908	1.79e-06
EVM0003894	Homeodomain-like containing protein [Rhodosporidium toruloides NP11]	Up	1.25882	9.93e-96
EVM0003454	signal recognition particle receptor subunit beta [Rhodosporidium toruloides NP11]	Up	1.25731	2.65e-196
EVM0007781	retroelement protein [Rhodosporidium toruloides NP11]	Down	-1.75208	1.92e-45
EVM0001770	NIPSNAP family protein [Rhodosporidium toruloides NP11]	Up	1.2568	0
EVM0003754	hypothetical protein RHTO_01905 [Rhodosporidium toruloides NP11]	Up	1.25669	7.27e-91
EVM0007301	GDP-fucose protein O-fucosyltransferase [Rhodosporidium toruloides NP11]	Down	-1.74503	5.87e-20
EVM0000990	phosphate transporter [Rhodosporidium toruloides NP11]	Up	1.25481	0
EVM0002254	putative Amino acid transporter [Rhodotorula glutinis ATCC 204091]	Up	1.25391	1.03e-193
EVM0006015	glycerophosphoryl diester phosphodiesterase [Rhodosporidium toruloides NP11]	Down	-1.74207	2.74e-290
EVM0008230	zinc finger, GATA-type protein, transcription factor [Rhodosporidium toruloides NP11]	Up	1.25321	7.72e-157
EVM0000246	nuclear protein export protein [Rhodosporidium toruloides NP11]	Up	1.25185	0
EVM0000982	AAA family ATPase [Rhodosporidium toruloides NP11]	Up	1.25175	4.88e-279
EVM0001083	ATP dependent helicase [Rhodotorula glutinis ATCC 204091]	Up	1.25042	8.09e-53
EVM0003179	hypothetical protein RTG_00734 [Rhodotorula glutinis ATCC 204091]	Up	1.24982	0
EVM0004419	serine/threonine-protein kinase [Rhodosporidium toruloides NP11]	Down	-1.74185	0
EVM0003038	ATP-dependent RNA helicase DDX41 [Rhodosporidium toruloides NP11]	Up	1.24872	0
EVM0006700	hypothetical protein RTG_02333 [Rhodotorula glutinis ATCC 204091]	Up	1.24728	1.6e-93
EVM0003242	RHTO0S01e12640g1_1 [Rhodosporidium toruloides]	Up	1.24683	7.48e-292
EVM0001000	NA	Up	1.24614	5.14e-05
EVM0003585	Sok1-like protein [Rhodosporidium toruloides NP11]	Down	-1.7384	4.69e-205
EVM0005015	PHD finger protein 8 [Rhodosporidium toruloides NP11]	Up	1.24539	9.6e-275
EVM0000911	hypothetical protein RHTO_06647 [Rhodosporidium toruloides NP11]	Down	-1.73681	6.59e-06
EVM0006328	transformer-SR ribonucleoprotein [Rhodosporidium toruloides NP11]	Up	1.24538	0
EVM0002236	cellulose-binding GDSL lipase/acylhydrolase, carbohydrate Esterase Family 16 protein [Rhodosporidium toruloides NP11]	Down	-1.73282	0
EVM0004214	RHTO0S02e11188g1_1 [Rhodosporidium toruloides]	Up	1.24506	4.15e-265
EVM0008189	phospholipase D [Rhodosporidium toruloides NP11]	Up	1.24499	0
EVM0002730	dimethylaniline monooxygenase (N-oxide forming) [Rhodosporidium toruloides NP11]	Down	-1.72971	2.92e-123
EVM0001061	hypothetical protein RHTO_03455 [Rhodosporidium toruloides NP11]	Down	-1.7241	3.94e-30
EVM0002616	protein of integral membrane protein, Mpv17/PMP23 family [Rhodosporidium toruloides NP11]	Up	1.24475	3.2e-21
EVM0000571	NA	Down	-1.72368	0
EVM0000537	transcription initiation factor TFIID subunit 1 [Rhodosporidium toruloides NP11]	Up	1.24377	0
EVM0000066	vacuole protein [Rhodosporidium toruloides NP11]	Down	-1.72044	1.9e-160
EVM0000399	NmrA-like domain containing protein [Rhodosporidium toruloides NP11]	Down	-1.71975	0
EVM0007389	S-adenosylmethionine synthetase [Rhodosporidium toruloides NP11]	Down	-1.71937	0
EVM0001931	hypothetical protein RHTO_06345 [Rhodosporidium toruloides NP11]	Up	1.24342	5.71e-67
EVM0000770	alpha-tubulin [Volvariella volvacea]	Up	1.24257	0
EVM0008251	putative protein TPRXL [Rhodotorula glutinis ATCC 204091]	Up	1.24237	1.93e-36
EVM0003213	ABC transporter [Rhodosporidium toruloides NP11]	Down	-1.71796	5.83e-59
EVM0002110	RHTO0S01e11562g1_1 [Rhodosporidium toruloides]	Up	1.24155	0
EVM0000456	hypothetical protein RTG_01867 [Rhodotorula glutinis ATCC 204091]	Down	-1.71752	0
EVM0001309	Glutathione S-transferase [Rhodosporidium toruloides NP11]	Up	1.24085	0
EVM0007716	DNA recombination/repair protein RecA/RadB, ATP-binding domain containing protein [Rhodosporidium toruloides NP11]	Up	1.24055	1.2e-47
EVM0008258	hypothetical protein RHTO_01239 [Rhodosporidium toruloides NP11]	Up	1.23962	3e-13
EVM0005472	pre-mRNA-processing factor 8 [Rhodosporidium toruloides NP11]	Up	1.23932	0
EVM0002375	ATP-dependent DNA ligase-like protein [Rhodosporidium toruloides NP11]	Up	1.23812	9.4e-34
EVM0000939	sorting nexin-41 [Rhodosporidium toruloides NP11]	Up	1.23567	0
EVM0005104	BAR domain protein [Rhodosporidium toruloides NP11]	Up	1.23527	4.34e-165
EVM0006250	pre-mRNA-splicing factor CWC25 [Rhodosporidium toruloides NP11]	Up	1.23503	7.37e-52
EVM0006532	DNA replication regulator DPB11 [Rhodosporidium toruloides NP11]	Up	1.2343	3.42e-09
EVM0005984	--	Down	-1.71291	5.96e-13
EVM0001979	CWC16 protein family protein [Rhodosporidium toruloides NP11]	Up	1.23325	0
EVM0000759	ser/thr protein phosphatase family [Rhodosporidium toruloides NP11]	Down	-1.70843	0
EVM0008235	minichromosome maintenance protein 3 [Rhodosporidium toruloides NP11]	Up	1.23293	5.72e-20
EVM0007738	Galactose-binding domain-like protein [Rhodosporidium toruloides NP11]	Down	-1.70743	1.26e-93
EVM0005074	RHTO0S05e05622g1_1 [Rhodosporidium toruloides]	Down	-1.70352	0
EVM0007956	putative acyl-CoA dehydrogenase [Rhodotorula glutinis ATCC 204091]	Up	1.23287	0
EVM0000508	hypothetical protein RHTO_06147 [Rhodosporidium toruloides NP11]	Up	1.23265	1.82e-08
EVM0007825	nucleosome binding protein (Nhp6a) [Rhodosporidium toruloides NP11]	Down	-1.69508	0
EVM0003403	NA	Up	1.23221	5.65e-62
EVM0003827	hypothetical protein RHTO_02097 [Rhodosporidium toruloides NP11]	Up	1.23208	2.9e-178
EVM0006538	hypothetical protein RTG_02776 [Rhodotorula glutinis ATCC 204091]	Up	1.232	2.13e-241
EVM0006192	hypothetical protein RHTO_03550 [Rhodosporidium toruloides NP11]	Down	-1.69486	1.07e-61
EVM0005558	protein of unknown function DUF408 [Rhodosporidium toruloides NP11]	Up	1.23168	1.66e-24
EVM0005070	ribonuclease E inhibitor RraA/Dimethylmenaquinone methyltransferase domain containing protein [Rhodosporidium toruloides NP11]	Up	1.23134	2.16e-93
EVM0003230	gamma-butyrobetaine dioxygenase, autophagy-related protein 8 [Rhodosporidium toruloides NP11]	Down	-1.69439	4.3e-202
EVM0001832	pre-mRNA-splicing factor cwc22 [Rhodotorula glutinis ATCC 204091]	Down	-1.69351	7.88e-11
EVM0003238	GATA transcription factor [Rhodosporidium toruloides NP11]	Up	1.23123	0
EVM0005060	hypothetical protein RHTO_04400 [Rhodosporidium toruloides NP11]	Up	1.23108	9.52e-171
EVM0005881	Small nuclear ribonucleoprotein polypeptide A [Rhodotorula glutinis ATCC 204091]	Up	1.23023	1.11e-102
EVM0000386	elongation factor G [Rhodosporidium toruloides NP11]	Down	-1.68772	9.61e-179
EVM0003132	two-component system, chemotaxis family, sensor kinase Cph1 [Rhodosporidium toruloides NP11]	Up	1.22993	3.03e-07
EVM0000720	kinesin family member 11 [Rhodosporidium toruloides NP11]	Down	-1.68621	6.35e-72
EVM0003301	nuclear pore complex, nucleoporin 88 family protein [Rhodosporidium toruloides NP11]	Up	1.22756	1.01e-51
EVM0007541	hypothetical protein CNBA5070 [Cryptococcus neoformans var. neoformans B-3501A]	Down	-1.68003	2.89e-227
EVM0005245	prostaglandin-endoperoxide synthase 2 [Rhodosporidium toruloides NP11]	Down	-1.67605	1e-131
EVM0000152	7alpha-cephem-methoxylase P8 chain related protein [Rhodosporidium toruloides NP11]	Up	1.22715	0
EVM0001385	benomyl methotrexate resistance protein [Rhodosporidium toruloides NP11]	Down	-1.67534	1.2e-112
EVM0007508	hypothetical protein RTG_01511 [Rhodotorula glutinis ATCC 204091]	Down	-1.67213	3.98e-46
EVM0005373	secretory lipase [Rhodosporidium toruloides NP11]	Up	1.22696	8.06e-06
EVM0005886	CDC1p [Rhodosporidium toruloides NP11]	Down	-1.67129	0
EVM0007894	stress activated MAP kinase interacting protein Sin1 [Rhodosporidium toruloides NP11]	Up	1.22686	6.25e-67
EVM0004343	RHTO0S03e12508g1_1 [Rhodosporidium toruloides]	Down	-1.66902	3.98e-26
EVM0006327	NA	Up	1.22657	4.06e-199
EVM0001342	RHTO0S04e02938g1_1 [Rhodosporidium toruloides]	Up	1.22616	1.5e-13
EVM0001761	DUF1212 family protein [Rhodosporidium toruloides NP11]	Down	-1.66549	0
EVM0001926	RHTO0S15e04764g1_1 [Rhodosporidium toruloides]	Up	1.22564	0
EVM0006932	expansin family protein [Rhodosporidium toruloides NP11]	Down	-1.66498	8.18e-05
EVM0006007	RHTO0S09e05138g1_1 [Rhodosporidium toruloides]	Up	1.22471	0
EVM0003630	FMN binding protein [Rhodosporidium toruloides NP11]	Up	1.22433	3.52e-113
EVM0000338	hypothetical protein RHTO_00774 [Rhodosporidium toruloides NP11]	Down	-1.66357	2.34e-50
EVM0000182	hypothetical protein RHTO_01296 [Rhodosporidium toruloides NP11]	Up	1.22322	0
EVM0001419	nucleobase transmembrane transporter [Rhodosporidium toruloides NP11]	Down	-1.65863	1.13e-274
EVM0005459	hypothetical protein RHTO_03140 [Rhodosporidium toruloides NP11]	Down	-1.6567	6.91e-296
EVM0006616	ATP-dependent DNA ligase-like protein [Rhodosporidium toruloides NP11]	Up	1.22171	6.25e-120
EVM0007416	hypothetical protein MVLG_06048 [Microbotryum violaceum p1A1 Lamole]	Up	1.22124	2.37e-38
EVM0006672	soluble epoxide hydrolase [Rhodosporidium toruloides NP11]	Up	1.22036	1.76e-38
EVM0006593	hypothetical protein MVLG_00293 [Microbotryum violaceum p1A1 Lamole]	Up	1.21799	1.26e-220
EVM0002876	hypothetical protein RHTO_05189 [Rhodosporidium toruloides NP11]	Down	-1.6552	3.65e-16
EVM0001605	Chromo domain containing protein [Rhodosporidium toruloides NP11]	Up	1.21728	1.57e-65
EVM0000676	ATP-dependent RNA helicase DHX8 [Rhodotorula glutinis ATCC 204091]	Up	1.21722	0
EVM0003503	hypothetical protein RHTO_03033 [Rhodosporidium toruloides NP11]	Down	-1.6552	3.65e-16
EVM0000384	--	Down	-1.6552	1.53e-06
EVM0004954	glucose-methanol-choline (gmc) oxidoreductase [Rhodosporidium toruloides NP11]	Down	-1.65115	4.82e-14
EVM0004428	hypothetical protein RHTO_00022 [Rhodosporidium toruloides NP11]	Up	1.21608	8.99e-45
EVM0008438	RHTO0S09e07558g1_1 [Rhodosporidium toruloides]	Up	1.21563	0
EVM0000630	multidrug resistance-associated ABC transporter [Punctularia strigosozonata HHB-11173 SS5]	Up	1.2155	0
EVM0004261	Kelch repeat containing protein [Rhodosporidium toruloides NP11]	Down	-1.64633	8.21e-104
EVM0001215	retroelement protein [Rhodosporidium toruloides NP11]	Up	1.21512	3.13e-36
EVM0004938	RHTO0S16e03642g1_1 [Rhodosporidium toruloides]	Up	1.21507	0
EVM0005007	RHTO0S11e04522g1_1 [Rhodosporidium toruloides]	Up	1.21491	4.22e-115
EVM0000205	LIM domain kinase 1 [Rhodosporidium toruloides NP11]	Down	-1.64588	5.85e-15
EVM0000146	putative dentin sialophosphoprotein [Rhodotorula glutinis ATCC 204091]	Up	1.21474	7.22e-60
EVM0001267	NA	Down	-1.64493	0
EVM0006472	DUF300 domain protein [Rhodosporidium toruloides NP11]	Down	-1.64379	5.23e-51
EVM0007919	aldehyde dehydrogenase [Cryptococcus gattii R265]	Up	1.21294	1.8e-263
EVM0000673	Pab1 binding protein [Rhodosporidium toruloides NP11]	Up	1.21148	0
EVM0005654	Barwin-related endoglucanase domain protein, partial [Rhodosporidium toruloides NP11]	Down	-1.63855	0
EVM0007986	zinc finger, C2H2-type transcription factor [Rhodosporidium toruloides NP11]	Up	1.21103	3.05e-275
EVM0005163	cullin 3 [Rhodosporidium toruloides NP11]	Up	1.20967	0
EVM0000476	3-ketoacyl-CoA thiolase, mitochondrial [Rhodosporidium toruloides NP11]	Up	1.20963	0
EVM0000406	hypothetical protein RHTO_06712 [Rhodosporidium toruloides NP11]	Down	-1.63792	8.69e-08
EVM0001598	Proteophosphoglycan ppg4 [Rhodotorula glutinis ATCC 204091]	Up	1.20919	2.61e-05
EVM0000450	Major Facilitator Superfamily protein [Rhodosporidium toruloides NP11]	Down	-1.6362	5.21e-50
EVM0004808	binuclear zinc transcription factor [Rhodosporidium toruloides NP11]	Up	1.2086	2.38e-140
EVM0002996	Amino acid transporter [Rhodotorula glutinis ATCC 204091]	Down	-1.63569	5.95e-134
EVM0004975	mitochondrial carrier protein, GTP/GDP transporter [Rhodosporidium toruloides NP11]	Down	-1.63511	0
EVM0000632	NA	Down	-1.63458	9.6e-07
EVM0006737	NA	Up	1.20785	6.02e-16
EVM0000565	S-(hydroxymethyl)glutathione dehydrogenase / alcohol dehydrogenase [Rhodosporidium toruloides NP11]	Up	1.20742	1.35e-142
EVM0007848	Usp (universal stress protein) family protein [Rhodosporidium toruloides NP11]	Up	1.20715	1.77e-205
EVM0005889	protein tyrosine phosphatase [Rhodosporidium toruloides NP11]	Up	1.20661	4.31e-29
EVM0004706	DNA excision repair protein ERCC-5 [Rhodosporidium toruloides NP11]	Up	1.20596	0
EVM0001948	mitochondrial dna helicase [Rhodosporidium toruloides NP11]	Down	-1.63127	1.5e-38
EVM0005033	TPR and SET domain containing protein [Rhodosporidium toruloides NP11]	Down	-1.6283	9.1e-58
EVM0003931	--	Down	-1.62545	0.000116202
EVM0005001	phospholipid-translocating ATPase [Rhodosporidium toruloides NP11]	Up	1.20577	0
EVM0006125	C6 transcription factor [Rhodosporidium toruloides NP11]	Up	1.20499	0
EVM0006132	RHTO0S10e03488g1_1 [Rhodosporidium toruloides]	Up	1.20482	0
EVM0004520	WD repeat protein [Rhodosporidium toruloides NP11]	Up	1.20439	7.48e-239
EVM0000625	peptidyl-tRNA hydrolase, PTH1 family [Rhodosporidium toruloides NP11]	Down	-1.62238	5.44e-49
EVM0004070	glycosylphosphatidylinositol transamidase [Rhodosporidium toruloides NP11]	Up	1.20344	5.58e-177
EVM0003099	Cathepsin D [Rhodotorula glutinis ATCC 204091]	Down	-1.62137	4.24e-230
EVM0008244	tRNA-splicing endonuclease [Rhodosporidium toruloides NP11]	Up	1.20325	2.67e-101
EVM0006681	DUF367 and RNase L inhibitor RLI, possible metal-binding domain protein [Rhodosporidium toruloides NP11]	Up	1.20324	0
EVM0004931	TPR-like protein [Punctularia strigosozonata HHB-11173 SS5]	Up	1.2031	2.62e-17
EVM0000578	Proteophosphoglycan 5 [Rhodotorula glutinis ATCC 204091]	Up	1.20216	4.24e-227
EVM0000930	NADH-ubiquinone oxidoreductase 21 kDa subunit [Rhodosporidium toruloides NP11]	Down	-1.61543	0
EVM0000715	Prephenate dehydrogenase [Rhodotorula glutinis ATCC 204091]	Up	1.2016	8.54e-247
EVM0002770	Proteophosphoglycan ppg4 [Rhodotorula glutinis ATCC 204091]	Up	1.20143	1.83e-27
EVM0004014	putative dipeptidyl aminopeptidase [Rhodotorula glutinis ATCC 204091]	Down	-1.60471	0
EVM0007566	hypothetical protein AURDEDRAFT_112275 [Auricularia delicata TFB-10046 SS5]	Up	1.2012	0
EVM0007148	hypothetical protein RHTO_02204 [Rhodosporidium toruloides NP11]	Up	1.20071	1.06e-48
EVM0002503	hypothetical protein RHTO_04805 [Rhodosporidium toruloides NP11]	Down	-1.60463	2.87e-50
EVM0002455	mitochondrial large subunit ribosomal protein L45 [Rhodosporidium toruloides NP11]	Down	-1.60449	0
EVM0001697	BTB/POZ domain containing protein [Rhodosporidium toruloides NP11]	Up	1.20024	1.24e-109
EVM0002684	saccharopepsin [Microbotryum violaceum p1A1 Lamole]	Up	1.19953	0
EVM0004615	RHTO0S28e00144g1_1 [Rhodosporidium toruloides]	Up	1.19952	7.69e-39
EVM0001708	NA	Up	1.19907	1.46e-38
EVM0002843	hypothetical protein RHTO_04733 [Rhodosporidium toruloides NP11]	Down	-1.60276	0
EVM0006372	hypothetical protein RTG_01331 [Rhodotorula glutinis ATCC 204091]	Down	-1.60168	4.06e-29
EVM0006056	hypothetical protein RHTO_07735 [Rhodosporidium toruloides NP11]	Up	1.19839	4.95e-48
EVM0002849	magnesium-dependent phosphatase-1 [Rhodosporidium toruloides NP11]	Down	-1.60001	2.41e-84
EVM0005871	endo-polygalacturonase, glycoside hydrolase family 28 protein [Rhodosporidium toruloides NP11]	Up	1.19747	1.18e-06
EVM0003884	U5 snRNP protein, DIM1 family [Rhodosporidium toruloides NP11]	Up	1.19741	4.31e-195
EVM0001767	RHTO0S11e04016g1_1 [Rhodosporidium toruloides]	Down	-1.5963	0
EVM0006335	NA	Up	1.19517	8.54e-20
EVM0000286	RHTO0S01e14576g1_1 [Rhodosporidium toruloides]	Down	-1.59603	0
EVM0005239	transmembrane protein PFT27 [Rhodosporidium toruloides NP11]	Down	-1.59507	3.63e-37
EVM0001555	hypothetical protein RHTO_03310 [Rhodosporidium toruloides NP11]	Down	-1.59447	2.76e-39
EVM0003353	serine/threonine protein kinase Ckk4 [Rhodosporidium toruloides NP11]	Down	-1.59424	2.1e-21
EVM0007893	hypothetical protein RHTO_03235 [Rhodosporidium toruloides NP11]	Up	1.1935	2.42e-06
EVM0001449	Set3 histone deacetylase complex component Snt1p [Rhodosporidium toruloides NP11]	Up	1.19334	1.69e-192
EVM0004075	hypothetical protein MVLG_01776 [Microbotryum violaceum p1A1 Lamole]	Up	1.19306	8.05e-138
EVM0002386	threonine aldolase [Rhodosporidium toruloides NP11]	Up	1.19228	0
EVM0004969	RHTO0S02e01706g1_1 [Rhodosporidium toruloides]	Up	1.1922	3.61e-232
EVM0004248	Transforming protein Myb [Talaromyces marneffei PM1]	Up	1.19152	8.27e-45
EVM0001101	hypothetical protein RHTO_04552 [Rhodosporidium toruloides NP11]	Up	1.19026	2.06e-34
EVM0003927	LigA [Rhodotorula glutinis ATCC 204091]	Down	-1.58873	0
EVM0008013	hypothetical protein RHTO_07215 [Rhodosporidium toruloides NP11]	Down	-1.58481	7.85e-05
EVM0005374	Myb-like DNA-binding protein, REB1 [Rhodosporidium toruloides NP11]	Up	1.18979	3.41e-65
EVM0000416	Cleft lip and palate associated transmembrane protein [Rhodosporidium toruloides NP11]	Up	1.18953	1.48e-249
EVM0004643	N-acetylglucosaminylphosphatidylinositol deacetylase [Rhodosporidium toruloides NP11]	Down	-1.57844	1e-70
EVM0001384	Mfs transporter [Rhodosporidium toruloides NP11]	Down	-1.57595	6.21e-32
EVM0005760	Usp (universal stress protein) family protein [Rhodosporidium toruloides NP11]	Up	1.18911	3.83e-297
EVM0002600	fungal specific transcription factor [Rhodosporidium toruloides NP11]	Down	-1.5739	8.51e-74
EVM0007009	pyrroline-5-carboxylate reductase [Rhodosporidium toruloides NP11]	Up	1.18906	4.2e-37
EVM0008347	hypothetical protein MVLG_01705 [Microbotryum violaceum p1A1 Lamole]	Up	1.18718	0
EVM0001795	cytochrome P450, family 51 (sterol 14-demethylase) [Rhodosporidium toruloides NP11]	Down	-1.57345	0
EVM0003928	cell division control protein Cdc45 [Rhodosporidium toruloides NP11]	Up	1.18625	4.77e-23
EVM0001370	RHTO0S26e00562g1_1 [Rhodosporidium toruloides]	Up	1.18575	5.77e-61
EVM0002379	STE/STE11/cdc15 protein kinase [Rhodosporidium toruloides NP11]	Down	-1.56789	2.16e-52
EVM0005243	RHTO0S05e00320g1_1 [Rhodosporidium toruloides]	Down	-1.56773	1.09e-22
EVM0001675	protein phosphatase 2 (formerly 2A), regulatory subunit B&apos; [Rhodosporidium toruloides NP11]	Down	-1.56608	1.6e-154
EVM0003572	vacuolar import and degradation protein [Rhodosporidium toruloides NP11]	Up	1.18532	3.71e-187
EVM0007510	phosphoinositide 3-kinase [Rhodosporidium toruloides NP11]	Up	1.18519	5.9e-227
EVM0003522	hypothetical protein RHTO_07995 [Rhodosporidium toruloides NP11]	Up	1.18481	2.31e-36
EVM0001561	signal recognition particle binding protein [Rhodosporidium toruloides NP11]	Up	1.18424	9.75e-279
EVM0007609	hypothetical protein RHTO_05966 [Rhodosporidium toruloides NP11]	Up	1.18407	0
EVM0007308	RHTO0S19e01178g1_1 [Rhodosporidium toruloides]	Down	-1.56441	0
EVM0001655	hypothetical protein RHTO_07132 [Rhodosporidium toruloides NP11]	Up	1.18388	4.04e-75
EVM0008322	hypothetical protein PFICI_07055 [Pestalotiopsis fici W106-1]	Down	-1.56244	3.73e-10
EVM0002115	hypothetical protein RHTO_04534 [Rhodosporidium toruloides NP11]	Down	-1.56206	6.14e-55
EVM0000507	RHTO0S06e00562g1_1 [Rhodosporidium toruloides]	Up	1.18373	1.47e-12
EVM0004985	sodium/calcium exchanger membrane protein [Rhodosporidium toruloides NP11]	Up	1.18321	1.03e-283
EVM0007633	RHTO0S14e00320g1_1 [Rhodosporidium toruloides]	Up	1.18184	0
EVM0005024	putative Rab family GTP-binding protein [Rhodotorula glutinis ATCC 204091]	Down	-1.55731	1.68e-20
EVM0006435	NA	Down	-1.55598	1.56e-09
EVM0007583	Bromodomain and PHD finger domain containing protein 3 [Rhodosporidium toruloides NP11]	Up	1.18143	4.62e-161
EVM0004509	alcohol dehydrogenase [Rhodosporidium toruloides NP11]	Down	-1.55547	0
EVM0004221	potassium transporter [Rhodosporidium toruloides NP11]	Down	-1.55355	9.28e-19
EVM0008175	A1 cistron-splicing factor AAR2 [Rhodosporidium toruloides NP11]	Up	1.18091	2.95e-64
EVM0007021	calcium channel subunit Mid1 [Rhodosporidium toruloides NP11]	Down	-1.55155	2.48e-25
EVM0003075	TPR and SET domain containing protein [Rhodosporidium toruloides NP11]	Down	-1.54605	2.87e-26
EVM0007611	NA	Up	1.18073	7.12e-07
EVM0003094	hypothetical protein RHTO_04763 [Rhodosporidium toruloides NP11]	Up	1.17964	3.99e-23
EVM0005359	hypothetical protein MVLG_05306 [Microbotryum violaceum p1A1 Lamole]	Down	-1.54586	4.85e-233
EVM0008033	proton-dependent oligopeptide transporter, POT family [Rhodosporidium toruloides NP11]	Up	1.17911	0
EVM0003942	hypothetical protein RHTO_05277 [Rhodosporidium toruloides NP11]	Up	1.17842	2.8e-49
EVM0007423	DNA polymerase epsilon catalytic subunit A [Rhodotorula glutinis ATCC 204091]	Up	1.17712	1.08e-83
EVM0006070	CCR4-NOT transcription complex subunit 2 [Rhodosporidium toruloides NP11]	Up	1.17555	0
EVM0000106	glutamine-fructose-6-phosphate transaminase [Rhodosporidium toruloides NP11]	Down	-1.54495	4.27e-31
EVM0004820	hypothetical protein RHTO_04464 [Rhodosporidium toruloides NP11]	Down	-1.54335	8.86e-58
EVM0008224	Adenylyl-sulfate kinase [Rhodotorula glutinis ATCC 204091]	Down	-1.54216	8.86e-32
EVM0006970	RHTO0S13e03730g1_1 [Rhodosporidium toruloides]	Down	-1.54213	2.44e-198
EVM0008293	Cystinosin/ERS1p repeat protein [Rhodosporidium toruloides NP11]	Up	1.17539	7.92e-123
EVM0003489	hypothetical protein RHTO_00552 [Rhodosporidium toruloides NP11]	Down	-1.54193	0
EVM0001388	hypothetical protein RHTO_04932 [Rhodosporidium toruloides NP11]	Up	1.17492	1.08e-13
EVM0005573	methyltransferase type 11 [Rhodosporidium toruloides NP11]	Down	-1.54082	0
EVM0007343	lysophosphatidic acid acyltransferase / lysophosphatidylinositol acyltransferase [Rhodosporidium toruloides NP11]	Up	1.17352	1.02e-57
EVM0006408	Rho GTPase [Rhodosporidium toruloides NP11]	Down	-1.54069	0
EVM0001389	DNA dependent ATPase [Rhodosporidium toruloides NP11]	Up	1.17207	1.14e-129
EVM0003697	D-arabinitol dehydrogenase [Rhodosporidium toruloides NP11]	Down	-1.53707	0
EVM0000777	U4/U6 small nuclear ribonucleoprotein PRP31 [Rhodosporidium toruloides NP11]	Up	1.17171	1.92e-281
EVM0002904	RHTO0S03e10880g1_1 [Rhodosporidium toruloides]	Down	-1.53652	0
EVM0001105	RHTO0S02e07184g1_1 [Rhodosporidium toruloides]	Up	1.17115	0
EVM0003097	RING finger domain protein [Rhodosporidium toruloides NP11]	Up	1.17047	3.02e-73
EVM0001942	BAR adaptor protein [Rhodosporidium toruloides NP11]	Up	1.16941	0
EVM0006676	replication factor A2 [Rhodosporidium toruloides NP11]	Up	1.16939	1.89e-102
EVM0002647	NAD-binding protein [Fomitiporia mediterranea MF3/22]	Down	-1.53533	1.91e-100
EVM0000985	putative ADP/ATP carrier of the mitochondrial inner membrane [Rhodotorula mucilaginosa]	Down	-1.53408	0
EVM0002360	Ribose-5-phosphate isomerase [Rhodotorula glutinis ATCC 204091]	Down	-1.53373	3.25e-264
EVM0005343	hypothetical protein RHTO_01197 [Rhodosporidium toruloides NP11]	Down	-1.53208	1.25e-129
EVM0003349	lactam utilization protein LamB [Rhodosporidium toruloides NP11]	Up	1.16915	6.98e-57
EVM0008185	sorting nexin-3 [Rhodosporidium toruloides NP11]	Up	1.16894	1.73e-12
EVM0000477	hypothetical protein RHTO_05879 [Rhodosporidium toruloides NP11]	Down	-1.53206	2.46e-24
EVM0000678	autophagy-related protein 9 [Rhodosporidium toruloides NP11]	Up	1.16885	3.15e-188
EVM0001338	Ras-related GTP-binding protein C [Rhodosporidium toruloides NP11]	Up	1.16871	2.15e-156
EVM0002662	glycosyltransferase family 31 protein [Rhodosporidium toruloides NP11]	Down	-1.52524	4.02e-27
EVM0003874	hypothetical protein RHTO_02999 [Rhodosporidium toruloides NP11]	Down	-1.52227	0
EVM0002196	elongation factor 3 [Rhodosporidium toruloides NP11]	Up	1.16574	0
EVM0003695	histone-lysine N-methyltransferase SETD2 [Rhodosporidium toruloides NP11]	Up	1.16503	1.26e-163
EVM0003780	hypothetical protein GYMLUDRAFT_80634 [Gymnopus luxurians FD-317 M1]	Down	-1.52161	2.7e-06
BGI_novel_G000040	NA	Down	-1.51596	1.53e-30
EVM0006067	hypothetical protein MVLG_00901 [Microbotryum violaceum p1A1 Lamole]	Up	1.16393	8.37e-38
EVM0000783	putative Lipid metabolism-related protein [Rhodotorula glutinis ATCC 204091]	Down	-1.5101	2.58e-117
EVM0002663	GTP binding protein [Rhodosporidium toruloides NP11]	Down	-1.50999	5.91e-78
EVM0002114	RHTO0S09e06018g1_1 [Rhodosporidium toruloides]	Up	1.16369	0
EVM0005042	NA	Up	1.16184	2.31e-51
EVM0001771	biotin synthase [Rhodosporidium toruloides NP11]	Down	-1.50785	7.72e-173
EVM0007516	secreted protein [Rhodosporidium toruloides NP11]	Down	-1.50279	1.66e-163
EVM0000049	hypothetical protein RHTO_00854 [Rhodosporidium toruloides NP11]	Up	1.15933	0
EVM0004679	DOPA 4,5-dioxygenase [Rhodosporidium toruloides NP11]	Up	1.15874	8.97e-35
EVM0001491	transcription factor PacC [Rhodosporidium toruloides NP11]	Up	1.15866	7.41e-142
EVM0000887	signal peptidase complex subunit 3 [Rhodosporidium toruloides NP11]	Up	1.15857	3.68e-120
EVM0003653	AMFR protein [Rhodosporidium toruloides NP11]	Up	1.15733	2.9e-235
EVM0004437	short-chain dehydrogenase/reductase SDR family protein [Rhodosporidium toruloides NP11]	Up	1.15693	3.19e-15
EVM0002255	DNA repair protein rad16 [Rhodosporidium toruloides NP11]	Up	1.15618	7.05e-215
EVM0002131	glycerol uptake facilitator [Rhodosporidium toruloides NP11]	Down	-1.49871	8.42e-41
EVM0000588	tubulin-specific chaperone E [Rhodosporidium toruloides NP11]	Up	1.15574	1.03e-33
EVM0005385	polyadenylate-binding protein [Rhodosporidium toruloides NP11]	Up	1.15444	2.66e-160
EVM0006811	short-chain dehydrogenase/reductase SDR family protein [Rhodosporidium toruloides NP11]	Down	-1.49851	2.88e-35
EVM0005553	RHTO0S11e06722g2_1 [Rhodosporidium toruloides]	Down	-1.49743	5.77e-08
EVM0007861	nicotinamide N-methyltransferase, putative [Rhodosporidium toruloides NP11]	Down	-1.4971	1.69e-52
EVM0000302	Phox-like domain-containing protein [Rhodosporidium toruloides NP11]	Down	-1.49554	1.08e-15
EVM0003001	u4 tri-SnRNP-associated protein 1 [Rhodosporidium toruloides NP11]	Up	1.15437	0
EVM0005965	BRCT domain containing protein [Rhodosporidium toruloides NP11]	Up	1.15393	1.84e-53
EVM0000103	glycerol-3-phosphate-acyltransferase [Rhodosporidium toruloides NP11]	Up	1.15365	1.21e-183
EVM0004636	aminoacylase 1-like protein 2 [Rhodosporidium toruloides NP11]	Down	-1.49517	2.39e-24
EVM0008016	ribosome recycling factor [Rhodosporidium toruloides NP11]	Up	1.15354	5.13e-197
EVM0008296	hypothetical protein SETTUDRAFT_164961 [Setosphaeria turcica Et28A]	Down	-1.49367	1.08e-285
EVM0005763	G protein alpha subunit [Rhodosporidium toruloides NP11]	Up	1.15346	2.49e-94
EVM0005963	hypothetical protein RHTO_00372 [Rhodosporidium toruloides NP11]	Up	1.15213	3.37e-242
EVM0008081	putative transporter, member of the SLC10 carrier family [Rhodosporidium toruloides NP11]	Down	-1.4927	3.55e-226
EVM0001422	hypothetical protein HMPREF1541_02921 [Cyphellophora europaea CBS 101466]	Down	-1.49141	4.85e-20
EVM0001466	negative regulation of gluconeogenesis [Rhodosporidium toruloides NP11]	Up	1.15184	1.13e-95
EVM0002278	60S ribosomal protein l29 [Rhodosporidium toruloides NP11]	Down	-1.48977	0
EVM0003980	vacuolar transporter chaperone 4 [Rhodosporidium toruloides NP11]	Up	1.14998	0
EVM0003047	RHTO0S07e07074g1_1 [Rhodosporidium toruloides]	Down	-1.48778	1.78e-267
EVM0002446	hypothetical protein RTG_03219 [Rhodotorula glutinis ATCC 204091]	Down	-1.48527	3.12e-41
EVM0004858	NA	Up	1.1498	3.11e-19
EVM0006600	ATPase, V0 complex, subunit E [Rhodosporidium toruloides NP11]	Down	-1.4849	1.54e-07
EVM0004993	hypothetical protein RTG_01107 [Rhodotorula glutinis ATCC 204091]	Up	1.14865	5.03e-11
EVM0007799	40S ribosomal protein s30 [Rhodosporidium toruloides NP11]	Down	-1.48268	0
EVM0007915	Thioredoxin-like protein 5 [Rhodotorula glutinis ATCC 204091]	Down	-1.47901	2.62e-86
EVM0007859	WSC domain protein [Rhodosporidium toruloides NP11]	Down	-1.47666	3.75e-39
EVM0006917	ribonuclease H [Rhodosporidium toruloides NP11]	Up	1.14844	3.12e-43
EVM0006679	choline-phosphate cytidylyltransferase [Rhodosporidium toruloides NP11]	Up	1.14828	0
EVM0004076	hypothetical protein RHTO_00174 [Rhodosporidium toruloides NP11]	Down	-1.47233	0.000214794
EVM0007775	hypothetical protein RHTO_05864 [Rhodosporidium toruloides NP11]	Up	1.14817	3.86e-99
EVM0006912	GTPase inhibitor [Rhodosporidium toruloides NP11]	Up	1.14798	7.66e-187
EVM0002563	metallo-beta-lactamase domain containing protein [Rhodosporidium toruloides NP11]	Up	1.14786	1.67e-90
EVM0006833	tRNA (adenine-N1-)-methyltransferase catalytic subunit [Rhodosporidium toruloides NP11]	Up	1.14766	2.68e-63
EVM0007473	RHTO0S22e00628g1_1 [Rhodosporidium toruloides]	Up	1.14711	0
EVM0007373	SNARE protein syntaxin 18/UFE1 [Rhodosporidium toruloides NP11]	Up	1.14688	2.34e-209
EVM0002178	SNF7 family protein, charged multivesicular body protein 2A [Rhodosporidium toruloides NP11]	Up	1.14484	3.88e-95
EVM0005870	Proteophosphoglycan ppg4 [Rhodotorula glutinis ATCC 204091]	Up	1.14481	0
EVM0001753	suppressor of G2 allele of SKP1 [Rhodosporidium toruloides NP11]	Down	-1.47223	0
EVM0000923	hypothetical protein RHTO_06365 [Rhodosporidium toruloides NP11]	Up	1.14436	1.78e-18
EVM0005579	RHTO0S02e14136g1_1 [Rhodosporidium toruloides]	Down	-1.47005	1.05e-05
EVM0007872	putative protein TPRXL [Rhodotorula glutinis ATCC 204091]	Up	1.14434	7.38e-55
EVM0002674	putative L-lactate dehydrogenase [Rhodotorula glutinis ATCC 204091]	Down	-1.46616	4.87e-12
EVM0001233	RHTO0S27e01618g1_1 [Rhodosporidium toruloides]	Down	-1.46597	2.72e-13
EVM0008394	fatty acid elongase 2 [Rhodosporidium toruloides NP11]	Down	-1.4591	8.56e-40
EVM0004467	lactoylglutathione lyase [Rhodosporidium toruloides NP11]	Down	-1.45743	0
EVM0001801	BTB/POZ-like domain containing protein [Rhodosporidium toruloides NP11]	Up	1.1443	4.19e-25
EVM0006434	RHTO0S05e00342g1_1 [Rhodosporidium toruloides]	Down	-1.45552	5.55e-54
EVM0002679	hypothetical protein RHTO_01268 [Rhodosporidium toruloides NP11]	Up	1.14425	1.89e-25
EVM0006598	Frag1/DRAM/Sfk1 family protein [Rhodosporidium toruloides NP11]	Up	1.14375	1.35e-16
EVM0001376	quinone oxidoreductase [Rhodosporidium toruloides NP11]	Down	-1.45469	0
EVM0007984	hypothetical protein RHTO_03671 [Rhodosporidium toruloides NP11]	Down	-1.44909	0
EVM0006481	hypothetical protein RHTO_01706 [Rhodosporidium toruloides NP11]	Down	-1.44644	1.36e-196
[truncated: 657 more rows]
