# Supplementary material for: Comprehensive Response of Rhodosporidium kratochvilovae to Glucose Starvation: A Transcriptomics-Based Analysis
Source: Microorganisms. 2023 Aug 27;11(9):2168. doi: 10.3390/microorganisms11092168 (PMC10534369; doi:10.3390/microorganisms11092168)
Supplement: Supplementary file 1 [file microorganisms-11-02168-s001.zip › Table S3. 119 KEGG pathways.xlsx]

## Sheet: YM25235_36-VS-YM25235_96.path
#Pathway	Pvalue	Qvalue	Pathway ID	Level 1	Level 2
Peroxisome	1.48558e-05	0.00140939	ko04146	Cellular Processes	Transport and catabolism
Valine, leucine and isoleucine degradation	2.36873e-05	0.00140939	ko00280	Metabolism	Amino acid metabolism
Tryptophan metabolism	0.000133342	0.00483899	ko00380	Metabolism	Amino acid metabolism
Ascorbate and aldarate metabolism	0.000162655	0.00483899	ko00053	Metabolism	Carbohydrate metabolism
mRNA surveillance pathway	0.000540225	0.0128574	ko03015	Genetic Information Processing	Translation
Fatty acid degradation	0.00148036	0.0293605	ko00071	Metabolism	Lipid metabolism
Inositol phosphate metabolism	0.0025054	0.0425917	ko00562	Metabolism	Carbohydrate metabolism
Arginine and proline metabolism	0.00298001	0.0443277	ko00330	Metabolism	Amino acid metabolism
Basal transcription factors	0.00399086	0.052768	ko03022	Genetic Information Processing	Transcription
Glyoxylate and dicarboxylate metabolism	0.00574594	0.0683767	ko00630	Metabolism	Carbohydrate metabolism
Pyruvate metabolism	0.00740169	0.0751203	ko00620	Metabolism	Carbohydrate metabolism
Lysine degradation	0.00757516	0.0751203	ko00310	Metabolism	Amino acid metabolism
Biotin metabolism	0.0115769	0.105973	ko00780	Metabolism	Metabolism of cofactors and vitamins
MAPK signaling pathway - yeast	0.0145559	0.123725	ko04011	Environmental Information Processing	Signal transduction
Longevity regulating pathway - multiple species	0.0184324	0.14623	ko04213	Organismal Systems	Aging
Cyanoamino acid metabolism	0.0282779	0.210317	ko00460	Metabolism	Metabolism of other amino acids
Biosynthesis of antibiotics	0.0321882	0.225317	ko01130	Metabolism	Global and overview maps
Butanoate metabolism	0.0359856	0.237905	ko00650	Metabolism	Carbohydrate metabolism
Sulfur metabolism	0.0441628	0.264472	ko00920	Metabolism	Energy metabolism
RNA transport	0.044449	0.264472	ko03013	Genetic Information Processing	Translation
Homologous recombination	0.0492487	0.266391	ko03440	Genetic Information Processing	Replication and repair
Phenylalanine metabolism	0.0492487	0.266391	ko00360	Metabolism	Amino acid metabolism
Histidine metabolism	0.0543826	0.271888	ko00340	Metabolism	Amino acid metabolism
beta-Alanine metabolism	0.0548346	0.271888	ko00410	Metabolism	Metabolism of other amino acids
Phosphatidylinositol signaling system	0.0668357	0.30779	ko04070	Environmental Information Processing	Signal transduction
Non-homologous end-joining	0.0672483	0.30779	ko03450	Genetic Information Processing	Replication and repair
Carbon metabolism	0.0839033	0.369796	ko01200	Metabolism	Global and overview maps
Atrazine degradation	0.0928772	0.370564	ko00791	Metabolism	Xenobiotics biodegradation and metabolism
Caffeine metabolism	0.0928772	0.370564	ko00232	Metabolism	Biosynthesis of other secondary metabolites
Amino sugar and nucleotide sugar metabolism	0.0934195	0.370564	ko00520	Metabolism	Carbohydrate metabolism
Propanoate metabolism	0.107062	0.410979	ko00640	Metabolism	Carbohydrate metabolism
Metabolic pathways	0.112804	0.414491	ko01100	Metabolism	Global and overview maps
Fatty acid metabolism	0.121923	0.414491	ko01212	Metabolism	Global and overview maps
Meiosis - yeast	0.122032	0.414491	ko04113	Cellular Processes	Cell growth and death
Biosynthesis of unsaturated fatty acids	0.122621	0.414491	ko01040	Metabolism	Lipid metabolism
Fatty acid biosynthesis	0.125392	0.414491	ko00061	Metabolism	Lipid metabolism
Glycerolipid metabolism	0.141512	0.455134	ko00561	Metabolism	Lipid metabolism
Autophagy - other	0.16521	0.517367	ko04136	Cellular Processes	Transport and catabolism
Tyrosine metabolism	0.169912	0.518449	ko00350	Metabolism	Amino acid metabolism
Cell cycle - yeast	0.186843	0.555858	ko04111	Cellular Processes	Cell growth and death
ABC transporters	0.202798	0.58861	ko02010	Environmental Information Processing	Membrane transport
Nucleotide excision repair	0.210878	0.597488	ko03420	Genetic Information Processing	Replication and repair
Synthesis and degradation of ketone bodies	0.222057	0.614529	ko00072	Metabolism	Lipid metabolism
Cysteine and methionine metabolism	0.242838	0.656766	ko00270	Metabolism	Amino acid metabolism
Ubiquinone and other terpenoid-quinone biosynthesis	0.281322	0.743941	ko00130	Metabolism	Metabolism of cofactors and vitamins
Thiamine metabolism	0.292502	0.756689	ko00730	Metabolism	Metabolism of cofactors and vitamins
Cutin, suberine and wax biosynthesis	0.304821	0.763048	ko00073	Metabolism	Lipid metabolism
Glycolysis / Gluconeogenesis	0.307784	0.763048	ko00010	Metabolism	Carbohydrate metabolism
Autophagy - yeast	0.319037	0.771821	ko04138	Cellular Processes	Transport and catabolism
DNA replication	0.324295	0.771821	ko03030	Genetic Information Processing	Replication and repair
Mitophagy - yeast	0.355037	0.799486	ko04139	Cellular Processes	Transport and catabolism
Steroid biosynthesis	0.356074	0.799486	ko00100	Metabolism	Lipid metabolism
Pentose and glucuronate interconversions	0.356074	0.799486	ko00040	Metabolism	Carbohydrate metabolism
Glycine, serine and threonine metabolism	0.399438	0.880244	ko00260	Metabolism	Amino acid metabolism
Nitrogen metabolism	0.41045	0.888066	ko00910	Metabolism	Energy metabolism
Biosynthesis of secondary metabolites	0.441597	0.938394	ko01110	Metabolism	Global and overview maps
Selenocompound metabolism	0.460491	0.944802	ko00450	Metabolism	Metabolism of other amino acids
Other types of O-glycan biosynthesis	0.460491	0.944802	ko00514	Metabolism	Glycan biosynthesis and metabolism
Arachidonic acid metabolism	0.481718	0.948682	ko00590	Metabolism	Lipid metabolism
Fructose and mannose metabolism	0.494951	0.948682	ko00051	Metabolism	Carbohydrate metabolism
Base excision repair	0.50944	0.948682	ko03410	Genetic Information Processing	Replication and repair
Sesquiterpenoid and triterpenoid biosynthesis	0.516764	0.948682	ko00909	Metabolism	Metabolism of terpenoids and polyketides
Carotenoid biosynthesis	0.516764	0.948682	ko00906	Metabolism	Metabolism of terpenoids and polyketides
Penicillin and cephalosporin biosynthesis	0.516764	0.948682	ko00311	Metabolism	Biosynthesis of other secondary metabolites
Pentose phosphate pathway	0.525815	0.948682	ko00030	Metabolism	Carbohydrate metabolism
Spliceosome	0.53274	0.948682	ko03040	Genetic Information Processing	Transcription
Arginine biosynthesis	0.544691	0.948682	ko00220	Metabolism	Amino acid metabolism
Taurine and hypotaurine metabolism	0.550076	0.948682	ko00430	Metabolism	Metabolism of other amino acids
Fatty acid elongation	0.550076	0.948682	ko00062	Metabolism	Lipid metabolism
Phagosome	0.558513	0.949472	ko04145	Cellular Processes	Transport and catabolism
Ubiquitin mediated proteolysis	0.570011	0.95537	ko04120	Genetic Information Processing	Folding, sorting and degradation
Galactose metabolism	0.594493	0.980143	ko00052	Metabolism	Carbohydrate metabolism
Alanine, aspartate and glutamate metabolism	0.601264	0.980143	ko00250	Metabolism	Amino acid metabolism
Citrate cycle (TCA cycle)	0.61021	0.981283	ko00020	Metabolism	Carbohydrate metabolism
One carbon pool by folate	0.659661	0.996247	ko00670	Metabolism	Metabolism of cofactors and vitamins
Linoleic acid metabolism	0.664118	0.996247	ko00591	Metabolism	Lipid metabolism
Phosphonate and phosphinate metabolism	0.664118	0.996247	ko00440	Metabolism	Metabolism of other amino acids
Aflatoxin biosynthesis	0.664118	0.996247	ko00254	Metabolism	Biosynthesis of other secondary metabolites
C5-Branched dibasic acid metabolism	0.664118	0.996247	ko00660	Metabolism	Carbohydrate metabolism
Endocytosis	0.670441	0.996247	ko04144	Cellular Processes	Transport and catabolism
Starch and sucrose metabolism	0.678118	0.996247	ko00500	Metabolism	Carbohydrate metabolism
Porphyrin and chlorophyll metabolism	0.717315	0.999871	ko00860	Metabolism	Metabolism of cofactors and vitamins
Mismatch repair	0.722163	0.999871	ko03430	Genetic Information Processing	Replication and repair
Folate biosynthesis	0.733341	0.999871	ko00790	Metabolism	Metabolism of cofactors and vitamins
Methane metabolism	0.747957	0.999871	ko00680	Metabolism	Energy metabolism
alpha-Linolenic acid metabolism	0.754308	0.999871	ko00592	Metabolism	Lipid metabolism
Terpenoid backbone biosynthesis	0.758853	0.999871	ko00900	Metabolism	Metabolism of terpenoids and polyketides
Glycerophospholipid metabolism	0.761147	0.999871	ko00564	Metabolism	Lipid metabolism
Cholesterol metabolism	0.766557	0.999871	ko04979	Organismal Systems	Digestive system
Lysine biosynthesis	0.767408	0.999871	ko00300	Metabolism	Amino acid metabolism
AGE-RAGE signaling pathway in diabetic complications	0.773671	0.999871	ko04933	Human Diseases	Endocrine and metabolic diseases
Glutathione metabolism	0.805522	0.999871	ko00480	Metabolism	Metabolism of other amino acids
Riboflavin metabolism	0.80816	0.999871	ko00740	Metabolism	Metabolism of cofactors and vitamins
Valine, leucine and isoleucine biosynthesis	0.80816	0.999871	ko00290	Metabolism	Amino acid metabolism
Pantothenate and CoA biosynthesis	0.815016	0.999871	ko00770	Metabolism	Metabolism of cofactors and vitamins
SNARE interactions in vesicular transport	0.815016	0.999871	ko04130	Genetic Information Processing	Folding, sorting and degradation
Phenylalanine, tyrosine and tryptophan biosynthesis	0.820931	0.999871	ko00400	Metabolism	Amino acid metabolism
Biosynthesis of amino acids	0.831519	0.999871	ko01230	Metabolism	Global and overview maps
Ether lipid metabolism	0.858286	0.999871	ko00565	Metabolism	Lipid metabolism
Vitamin B6 metabolism	0.858286	0.999871	ko00750	Metabolism	Metabolism of cofactors and vitamins
2-Oxocarboxylic acid metabolism	0.863461	0.999871	ko01210	Metabolism	Global and overview maps
Nicotinate and nicotinamide metabolism	0.876572	0.999871	ko00760	Metabolism	Metabolism of cofactors and vitamins
Sulfur relay system	0.921666	0.999871	ko04122	Genetic Information Processing	Folding, sorting and degradation
Protein export	0.921791	0.999871	ko03060	Genetic Information Processing	Folding, sorting and degradation
Sphingolipid metabolism	0.928732	0.999871	ko00600	Metabolism	Lipid metabolism
Various types of N-glycan biosynthesis	0.934038	0.999871	ko00513	Metabolism	Glycan biosynthesis and metabolism
RNA degradation	0.95333	0.999871	ko03018	Genetic Information Processing	Folding, sorting and degradation
Glycosylphosphatidylinositol (GPI)-anchor biosynthesis	0.961912	0.999871	ko00563	Metabolism	Glycan biosynthesis and metabolism
Hippo signaling pathway - multiple species	0.962188	0.999871	ko04392	Environmental Information Processing	Signal transduction
N-Glycan biosynthesis	0.976891	0.999871	ko00510	Metabolism	Glycan biosynthesis and metabolism
Purine metabolism	0.993661	0.999871	ko00230	Metabolism	Nucleotide metabolism
Protein processing in endoplasmic reticulum	0.995822	0.999871	ko04141	Genetic Information Processing	Folding, sorting and degradation
Ribosome	0.996703	0.999871	ko03010	Genetic Information Processing	Translation
Oxidative phosphorylation	0.997742	0.999871	ko00190	Metabolism	Energy metabolism
Proteasome	0.998806	0.999871	ko03050	Genetic Information Processing	Folding, sorting and degradation
Pyrimidine metabolism	0.999657	0.999871	ko00240	Metabolism	Nucleotide metabolism
Aminoacyl-tRNA biosynthesis	0.999799	0.999871	ko00970	Genetic Information Processing	Translation
Ribosome biogenesis in eukaryotes	0.999843	0.999871	ko03008	Genetic Information Processing	Translation
RNA polymerase	0.999871	0.999871	ko03020	Genetic Information Processing	Transcription
